# Supplementary material for: Reversible three-dimensional chirality continuum enabled by luminomagnetic superstructure in gel
Source: Nat Commun. 2026 May 11;17:6319. doi: 10.1038/s41467-026-73140-x (PMC13377049; doi:10.1038/s41467-026-73140-x)
Supplement: Supplementary file 8 — Source Data [file 41467_2026_73140_MOESM8_ESM.xlsx]

## Sheet: Fig.2c
H(Os), MNPs	M (emu/g), MNPs	H(Os), LMNPs	M (emu/g), LMNPs
30001.2	61.8148	29999.4	16.1173
29818.6	61.8145	29859.5	16.1176
29689.4	61.7976	29708.7	16.1139
29452	61.7804	29490	16.1101
29196.2	61.7522	29299.8	16.1073
28955.4	61.744	29076.2	16.1019
28721.9	61.7194	28858	16.0973
28494.8	61.7098	28664.2	16.0931
28290.2	61.6928	28456.6	16.0924
28087.6	61.6776	28251.9	16.087
27886.3	61.665	28026.6	16.0807
27704.4	61.6422	27791	16.0803
27523.5	61.633	27609.4	16.0754
27342.5	61.6125	27410.7	16.0681
27143.6	61.5978	27194.8	16.0685
26938.8	61.5887	26996.1	16.0631
26741.1	61.5728	26798	16.0621
26543.7	61.5549	26594.2	16.0546
26345.7	61.5334	26378.4	16.0515
26147.5	61.5233	26221.1	16.0484
25966.5	61.5107	26058.7	16.0446
25768.7	61.4846	25855.1	16.038
25571.3	61.4757	25656.3	16.0354
25373.7	61.4571	25458.7	16.0306
24990	61.4368	25279	16.0257
24884.9	61.4189	25081.7	16.021
24704.4	61.4027	24883.9	16.0176
24489.8	61.3889	24685.9	16.0122
24291.9	61.371	24488.6	16.0096
24111.5	61.343	24308.2	16.0032
23897.3	61.3081	24110.9	15.9993
23659.4	61.2975	23931	15.9971
23443.8	61.2741	23751	15.991
23246.3	61.2571	23570.8	15.9857
23049	61.2472	23390.4	15.9821
22851.7	61.2216	23193	15.9776
22672	61.2016	23012.7	15.9725
22491.5	61.1806	22815.4	15.9696
22269.9	61.1625	22635.5	15.964
22073.1	61.1355	22438.1	15.9577
21876.1	61.1238	22234.4	15.9513
21695.3	61.0919	22036.9	15.9481
21514.9	61.0781	21822.5	15.9427
21317.3	61.0594	21625.1	15.9389
21137.5	61.0392	21410.4	15.9341
20905.4	61.0185	21213.2	15.9258
20690.6	60.9959	21033.2	15.9213
20527.9	60.9744	20830	15.9163
20330.3	60.9451	20649.2	15.9131
20133.6	60.9215	20468.8	15.9068
19935.8	60.8949	20289.3	15.8999
19755.7	60.8829	20108.6	15.8945
19575.8	60.8538	19911.2	15.8881
19371.9	60.8284	19714.2	15.8844
19156.8	60.8021	19516.3	15.8787
18924.4	60.7769	19336.5	15.874
18762	60.7551	19122.3	15.8668
18599.5	60.7262	18924.5	15.8618
18401.6	60.6986	18743.9	15.8541
18204.6	60.6751	18528.7	15.8486
18007.3	60.6434	18331.1	15.8424
17826.3	60.615	18133.8	15.8357
17646.2	60.5925	17930.9	15.8298
17448.8	60.5551	17715.5	15.8228
17251.4	60.5396	17517.7	15.8164
17071.3	60.5075	17355.4	15.8086
16890.7	60.4725	17175	15.804
16675.6	60.4416	16994.4	15.7955
16472.4	60.4213	16796.4	15.7891
16274.7	60.3841	16616.4	15.7814
16059.1	60.35	16437.1	15.7701
15896.3	60.3172	16222	15.7642
15715.7	60.2855	16024.2	15.7573
15517.7	60.2469	15826.7	15.7536
15302.5	60.215	15611.2	15.7457
15087.6	60.1826	15390.8	15.7368
14907.8	60.15	15176.6	15.7274
14704.3	60.1108	14996.3	15.7177
14523.7	60.0694	14832.8	15.7103
14343.2	60.0313	14652.9	15.7028
14145.5	59.9986	14473.2	15.6941
13965.2	59.9471	14275.3	15.6859
13767.3	59.9141	14077.7	15.675
13569.4	59.8808	13879.7	15.6657
13371.5	59.8285	13699.6	15.6564
13172.9	59.7899	13502.1	15.6475
12991.9	59.7371	13286.4	15.6369
12811.8	59.6961	13105.4	15.6275
12614.1	59.6509	12901.6	15.6157
12398.7	59.6014	12686.4	15.607
12159.2	59.5506	12488.4	15.5952
11960.9	59.5012	12273	15.5854
11780.7	59.4485	12075.1	15.5769
11583	59.3973	11894.5	15.5647
11419.6	59.346	11696.8	15.5522
11238.6	59.2881	11516.2	15.5393
11040.8	59.2272	11318.2	15.527
10842.5	59.1713	11120.2	15.5144
10662	59.1163	10939.5	15.5012
10481.4	59.0488	10776.3	15.4891
10264.9	58.9919	10594.9	15.4751
10066.7	58.9204	10414.3	15.4625
9885.74	58.8507	10233.5	15.4465
9687.11	58.79	10034.9	15.4341
9505.92	58.707	9854.34	15.4178
9301.85	58.6346	9650.46	15.4027
9086.62	58.5628	9452.58	15.3868
8905.24	58.4829	9271.48	15.3699
8706.89	58.4006	9072.75	15.3539
8525.98	58.3191	8874.31	15.3368
8326.69	58.2276	8675.96	15.3201
8128.53	58.1303	8477.23	15.2997
7947.43	58.0393	8295.48	15.2816
7748.51	57.9352	8096.47	15.2589
7549.79	57.8401	7897.84	15.2411
7333.25	57.7293	7716.36	15.2199
7111.56	57.6193	7517.45	15.1976
6912.93	57.5012	7318.82	15.1741
6754.98	57.388	7114	15.1508
6573.6	57.258	6914.06	15.1261
6368.03	57.1255	6732.39	15.0997
6186.18	56.9898	6534.04	15.0727
6004.51	56.8455	6334.66	15.0441
5804.94	56.6902	6134.9	15.0154
5606.22	56.5313	5935.34	14.9863
5407.31	56.3577	5753.2	14.951
5206.89	56.1768	5553.73	14.9177
5024.48	55.983	5353.97	14.8811
4824.54	55.7883	5153.56	14.8427
4624.5	55.5656	4953.62	14.8039
4425.21	55.3419	4771.76	14.7618
4225.26	55.0983	4589.16	14.7169
4041.91	54.8264	4388.09	14.6695
3858.75	54.5425	4181.49	14.6192
3640.24	54.2357	3998.89	14.5659
3415.27	53.8949	3797.72	14.5053
3232.2	53.5331	3578.56	14.4412
3048.57	53.1297	3395.59	14.373
2863.9	52.6895	3194.33	14.3005
2661.61	52.2043	2957.17	14.2161
2459.51	51.6507	2772.79	14.1265
2275.13	51.0401	2588.12	14.0253
2072.37	50.3372	2404.11	13.9118
1869.43	49.5203	2218.7	13.7869
1665.83	48.5683	2014.82	13.6405
1460.92	47.4297	1829.87	13.4714
1273.63	46.0268	1619.52	13.2701
1068.15	44.2497	1414.42	13.0253
251.591	33.4088	1227.04	12.7176
159.445	24.6743	1003.1	12.3155
6.557	8.91388	797.245	11.7367
-163.953	-13.5501	607.706	10.757
-352.274	-27.612	399.887	8.75144
-557.655	-35.0472	192.255	5.3022
-778.223	-39.5165	-16.2205	0.86522
-979.856	-42.48	-842.246	-10.2748
-1161.71	-44.6142	-1510.6	-12.8879
-1364	-46.2405	-1612.87	-13.1462
-1558.6	-47.5357	-1804.85	-13.35
-1734.08	-48.5972	-1994.67	-13.527
-1908.71	-49.4892	-2199.87	-13.676
-2097.97	-50.2467	-2387.44	-13.8057
-2301.57	-50.9079	-2556.17	-13.9196
-2470.96	-51.487	-2706.62	-14.0205
-2655.06	-52.0049	-2873.1	-14.1094
-2854.73	-52.4637	-3056.54	-14.1927
-3021.96	-52.8843	-3224.62	-14.2721
-3205.22	-53.2714	-3415.19	-14.3397
-3373.48	-53.6304	-3601.54	-14.4052
-3544.08	-53.9567	-3789.86	-14.4679
-3732.22	-54.2707	-3962.25	-14.5242
-3904.7	-54.5569	-4135.29	-14.5796
-4100.05	-54.8247	-4342.64	-14.6266
-4307.21	-55.0792	-4516.62	-14.6768
-4497.69	-55.3146	-4707.47	-14.7188
-4688.44	-55.5346	-4898.32	-14.7606
-4879.76	-55.7454	-5072.49	-14.8041
-5054.31	-55.9428	-5280.87	-14.8422
-5246.19	-56.1263	-5456.16	-14.8751
-5421.29	-56.3047	-5631.73	-14.9117
-5596.87	-56.4721	-5823.9	-14.9445
-5789.4	-56.6332	-6016.53	-14.9757
-5981.94	-56.7828	-6214.88	-15.0028
-6197.26	-56.9256	-6390.55	-15.0343
-6389.8	-57.0676	-6566.03	-15.0597
-6582.9	-57.1962	-6775.91	-15.0872
-6793.53	-57.3245	-6969.76	-15.1114
-6986.45	-57.4455	-7145.99	-15.1363
-7196.7	-57.5572	-7356.15	-15.159
-7390.55	-57.672	-7549.53	-15.18
-7549.72	-57.7782	-7743.1	-15.2042
-7709.17	-57.8788	-7936.86	-15.2226
-7868.72	-57.9791	-8130.71	-15.2452
-8062	-58.0754	-8330.09	-15.2645
-8255.76	-58.1661	-8507.07	-15.2825
-8449.8	-58.2575	-8701.11	-15.3008
-8666.8	-58.3412	-8894.68	-15.3188
-8843.88	-58.4238	-9088.72	-15.3365
-9020.67	-58.5032	-9282.66	-15.3541
-9214.71	-58.579	-9459.74	-15.3698
-9408.93	-58.6554	-9636.81	-15.3852
-9603.53	-58.7261	-9814.16	-15.3997
-9780.7	-58.8009	-10009.1	-15.4156
-9974.64	-58.8689	-10220	-15.4311
-10168.6	-58.9327	-10413.5	-15.4442
-10363.1	-58.9996	-10608.2	-15.4572
-10541.1	-59.0625	-10809	-15.4715
-10718.9	-59.1189	-11003.6	-15.4847
-10930.3	-59.1779	-11197.7	-15.4961
-11124.7	-59.2361	-11374.5	-15.5098
-11336.2	-59.2945	-11569.3	-15.5222
-11536.5	-59.3526	-11764.5	-15.5341
-11697.5	-59.3965	-11959	-15.5458
-11892.2	-59.4556	-12170.5	-15.5563
-12087.1	-59.507	-12348.5	-15.5689
-12281.8	-59.5551	-12509.5	-15.5782
-12493	-59.603	-12686.7	-15.5914
-12688.4	-59.6528	-12864.3	-15.5964
-12883.6	-59.6957	-13041.8	-15.6085
-13095.2	-59.742	-13236.1	-15.6195
-13295.4	-59.7852	-13431.1	-15.6299
-13490	-59.8283	-13631.9	-15.6396
-13668.1	-59.8744	-13844.4	-15.6489
-13829	-59.9127	-14039.8	-15.6566
-13983.6	-59.9543	-14251.7	-15.6669
-14195.3	-59.9941	-14463.5	-15.6754
-14412.9	-60.0311	-14658.6	-15.6861
-14590.7	-60.0684	-14854.4	-15.6937
-14786.2	-60.1066	-15031.8	-15.7006
-14964.3	-60.1453	-15209.4	-15.7103
-15159.3	-60.1791	-15387.7	-15.7181
-15354.3	-60.214	-15582.3	-15.7246
-15549.4	-60.2494	-15782.7	-15.7318
-15727.1	-60.2845	-15977.5	-15.7406
-15904.8	-60.3174	-16173.5	-15.7492
-16099.6	-60.3484	-16369.2	-15.7573
-16277.1	-60.3807	-16580.8	-15.7627
-16478.1	-60.4148	-16759.5	-15.7702
-16673.3	-60.4401	-16937.5	-15.7781
-16851.5	-60.4782	-17149.4	-15.7846
-17029.7	-60.5059	-17327.9	-15.7919
-17207.4	-60.5347	-17506.2	-15.7983
-17402.6	-60.5629	-17666.8	-15.8056
-17597.8	-60.5896	-17844.3	-15.8121
-17810	-60.6234	-18056.6	-15.8188
-18005.8	-60.648	-18235.3	-15.824
-18184	-60.6737	-18413.8	-15.8316
-18395.8	-60.7012	-18591.4	-15.8365
-18574.2	-60.7298	-18786.1	-15.8428
-18769.7	-60.7523	-19004.3	-15.8493
-19004.9	-60.777	-19199.8	-15.8545
-19200	-60.8076	-19395.1	-15.862
-19555.4	-60.8277	-19590.7	-15.8672
-19624.9	-60.8549	-19768.6	-15.8736
-19785.8	-60.879	-19980.4	-15.8762
-19981	-60.8993	-20175.9	-15.8842
-20176.5	-60.9212	-20354.1	-15.8884
-20371.6	-60.95	-20566.8	-15.8929
-20532.5	-60.9707	-20769	-15.9
-20710.8	-60.9927	-20946.4	-15.9053
-20906.4	-61.0161	-21123.8	-15.9113
-21107.5	-61.0376	-21336.4	-15.9145
-21320.1	-61.0577	-21549	-15.9225
-21498	-61.0824	-21744.4	-15.9262
-21675.7	-61.099	-21956.7	-15.9321
-21870.8	-61.1227	-22152	-15.9358
-22066.6	-61.1438	-22364.3	-15.9399
-22262.5	-61.1617	-22600	-15.9515
-22440.2	-61.1872	-22812.6	-15.9549
-22601.2	-61.1996	-23008.3	-15.9591
-22762.1	-61.2203	-23203.5	-15.9652
-22957	-61.2426	-23398.6	-15.9702
-23152.4	-61.2618	-23577.2	-15.9752
-23348.5	-61.2765	-23772.6	-15.977
-23561.3	-61.2986	-23973.5	-15.9832
-23738.9	-61.3159	-24168.6	-15.9864
-23917	-61.337	-24364.5	-15.9919
-24112.2	-61.3514	-24542.3	-15.9967
-24313.7	-61.3725	-24737.2	-16.0012
-24526.6	-61.3923	-24933.1	-16.0032
-24704.4	-61.4059	-25128.4	-16.0091
-24900	-61.4239	-25340.7	-16.0127
-25095.7	-61.4385	-25536.3	-16.0186
-25274	-61.4579	-25714.6	-16.0224
-25452	-61.4762	-25892.8	-16.026
-25630	-61.4914	-26110.9	-16.0297
-25842.7	-61.5063	-26323.6	-16.0327
-26038.2	-61.5223	-26502.1	-16.038
-26234.1	-61.5406	-26697.5	-16.0409
-26452	-61.556	-26893.1	-16.045
-26646.8	-61.5716	-27088.6	-16.0491
-26825	-61.5854	-27266.9	-16.0515
-27003.6	-61.6018	-27427.9	-16.0568
-27199.3	-61.6177	-27623	-16.0609
-27377.1	-61.6329	-27818.7	-16.0652
-27554.9	-61.648	-27997.2	-16.0679
-27750.7	-61.6628	-28175	-16.0699
-27945.9	-61.678	-28387.9	-16.076
-28158.1	-61.6891	-28606.6	-16.0779
-28336.8	-61.7112	-28767.1	-16.083
-28514.5	-61.7178	-28945	-16.0855
-28709.4	-61.7376	-29140.6	-16.0882
-28887.9	-61.7456	-29335.9	-16.0917
-29100.8	-61.765	-29531	-16.096
-29319.4	-61.7773	-29690.9	-16.0971
-29497.3	-61.7904	-29804.6	-16.1011
-29666.9	-61.8003	-29857.5	-16.1021
-29788.2	-61.8159	-29875.4	-16.1037
-29843.8	-61.8199	-29883.6	-16.1051
-29870	-61.8201	-30000.6	-16.1069
-29880.7	-61.8248	-29803.2	-16.1026
-30000.6	-61.8309	-29653.6	-16.0986
-29846.6	-61.8351	-29377.2	-16.0953
-29689.3	-61.826	-29130.8	-16.0925
-29472.8	-61.7922	-28931.6	-16.0883
-29224.6	-61.7765	-28712.7	-16.0849
-28964.6	-61.763	-28504.2	-16.0811
-28731.6	-61.7444	-28317.3	-16.0774
-28540.7	-61.7334	-28132.8	-16.0723
-28354.6	-61.7131	-27949.9	-16.0707
-28152.8	-61.7023	-27751.1	-16.0652
-27969.7	-61.6851	-27553.6	-16.0596
-27770.3	-61.6687	-27355.5	-16.0586
-27566	-61.6492	-27140.2	-16.0532
-27385.6	-61.6399	-26960	-16.047
-27187.9	-61.6242	-26779.8	-16.0475
-26990	-61.6087	-26565.3	-16.0411
-26809.7	-61.5956	-26385.4	-16.0374
-26613	-61.5771	-26205.8	-16.0324
-26416	-61.5624	-26009.5	-16.0317
-26218.8	-61.5453	-25829.2	-16.0257
-26021.2	-61.5284	-25631.4	-16.0235
-25824.2	-61.5136	-25429.1	-16.019
-25610.3	-61.4906	-25232.8	-16.0133
-25430.8	-61.4795	-25036.4	-16.0085
-25251.2	-61.4648	-24856.6	-16.0037
-25048.5	-61.4449	-24660	-15.9988
-24869.4	-61.4257	-24446.2	-15.9991
-24672.4	-61.4147	-24249.2	-15.9942
-24476	-61.3955	-24052.5	-15.9878
-24296.7	-61.3785	-23873	-15.9857
-24081.9	-61.3607	-23693.6	-15.9789
-23885.8	-61.3394	-23497.2	-15.975
-23706.9	-61.3225	-23294.5	-15.9706
-23509.5	-61.3026	-23080.4	-15.966
-23329.9	-61.2871	-22883.7	-15.9614
-23133.9	-61.2675	-22704.9	-15.9566
-22914	-61.2479	-22525.9	-15.9517
-22717	-61.2266	-22346.4	-15.9454
-22520.2	-61.2089	-22132.4	-15.9418
-22323.6	-61.1871	-21919	-15.9366
-22144.8	-61.1746	-21739.5	-15.9323
-21965.8	-61.1482	-21542.5	-15.9247
-21786.1	-61.1272	-21363.6	-15.9227
-21589.8	-61.1029	-21184.3	-15.9165
-21393.8	-61.0887	-20987.3	-15.91
-21196.9	-61.0643	-20807.7	-15.905
-20999.5	-61.0421	-20610.8	-15.9011
-20802.7	-61.0195	-20408.5	-15.8938
-20589.6	-61.0013	-20229.2	-15.8891
-20410.7	-60.9783	-20032.3	-15.8837
-20231.8	-60.9529	-19818.7	-15.8772
-20029.4	-60.9311	-19622.1	-15.8689
-19849.4	-60.9101	-19425.2	-15.8651
-19652.8	-60.8835	-19246.3	-15.8589
-19456.2	-60.8555	-19066.9	-15.8545
-19259.6	-60.8363	-18869.8	-15.8479
-19063.2	-60.808	-18691	-15.84
-18884	-60.783	-18494	-15.8339
-18687.9	-60.76	-18297.1	-15.8288
-18508.5	-60.7281	-18100.8	-15.8201
-18311.5	-60.707	-17897.7	-15.8159
-18114.3	-60.6738	-17718.3	-15.8094
-17935.1	-60.6519	-17539	-15.8025
-17721.9	-60.623	-17342.7	-15.7943
-17542.4	-60.5969	-17146.4	-15.7875
-17363	-60.5684	-16949.3	-15.7823
-17160.5	-60.5368	-16752.3	-15.7757
-16981.4	-60.5075	-16555.2	-15.7686
-16784.9	-60.4756	-16340.9	-15.7589
-16570.8	-60.4481	-16161.6	-15.7523
-16374.4	-60.4112	-15999.6	-15.7458
-16194.9	-60.3842	-15802.9	-15.7384
-16015.5	-60.3499	-15605.6	-15.7305
-15818.7	-60.3237	-15425.9	-15.7217
-15604.8	-60.284	-15229.6	-15.7132
-15408.5	-60.2514	-15026.7	-15.7055
-15229.7	-60.2175	-14829.9	-15.6985
-15027.5	-60.1809	-14633	-15.687
-14830.5	-60.1482	-14435.7	-15.6811
-14633.3	-60.1088	-14221.5	-15.6705
-14436.3	-60.0695	-14042	-15.6627
-14239.7	-60.0305	-13862.1	-15.6533
-14042.5	-59.9945	-13665.1	-15.6435
-13880.8	-59.9529	-13485.4	-15.6332
-13702	-59.9097	-13288.7	-15.6257
-13504.8	-59.8693	-13091.3	-15.6151
-13307.5	-59.8242	-12911.3	-15.6028
-13092.8	-59.7842	-12696.5	-15.5935
-12895.5	-59.7348	-12493	-15.584
-12715.9	-59.6927	-12313.6	-15.5727
-12513.2	-59.6469	-12116.5	-15.5604
-12316.2	-59.6013	-11936.9	-15.5502
-12119.1	-59.5479	-11739.4	-15.5385
-11922.1	-59.5016	-11541.3	-15.5255
-11707.7	-59.4454	-11361.3	-15.5154
-11475.3	-59.3929	-11164	-15.5014
-11295.4	-59.3388	-10966	-15.4897
-11115.9	-59.2845	-10768.3	-15.476
-10953.5	-59.2259	-10553.7	-15.4613
-10773.9	-59.1665	-10373.7	-15.4471
-10576.6	-59.1103	-10193.6	-15.4354
-10396	-59.0441	-9989.95	-15.4178
-10181.2	-58.9802	-9792.72	-15.4034
-9977.85	-58.9164	-9595.5	-15.3898
-9798.16	-58.8408	-9414.58	-15.375
-9618.27	-58.7778	-9233.76	-15.3595
-9438.11	-58.7036	-9036.16	-15.3392
-9240.98	-58.6273	-8839.12	-15.3253
-9043.1	-58.5494	-8640.77	-15.3038
-8863.12	-58.4717	-8442.61	-15.287
-8665.52	-58.3907	-8262.26	-15.2668
-8467.64	-58.3056	-8063.53	-15.2484
-8270.23	-58.2154	-7865.37	-15.2297
-8071.97	-58.1233	-7684.64	-15.2054
-7874.28	-58.0314	-7480.76	-15.1844
-7658.86	-57.9259	-7283.16	-15.1598
-7478.14	-57.824	-7084.9	-15.1354
-7297.97	-57.7178	-6868.84	-15.1142
-7094.37	-57.6049	-6687.92	-15.0865
-6896.11	-57.4864	-6506.91	-15.0599
-6697.67	-57.3655	-6308.56	-15.032
-6516.85	-57.2396	-6126.81	-15
-6335.56	-57.1013	-5927.89	-14.9688
-6137.49	-56.9617	-5712.57	-14.9373
-5939.14	-56.8176	-5531	-14.905
-5740.41	-56.6603	-5349.06	-14.8696
-5542.25	-56.4972	-5132.99	-14.8303
-5343.34	-56.3232	-4928.17	-14.7907
-5126.8	-56.1408	-4728.23	-14.7498
-4945.32	-55.9472	-4546.19	-14.7018
-4763.57	-55.7437	-4364.43	-14.6567
-4558.93	-55.521	-4146.86	-14.6043
-4377.18	-55.2925	-3946.92	-14.5485
-4177.7	-55.0406	-3764.69	-14.4915
-3978.6	-54.7731	-3581.8	-14.4264
-3796.28	-54.4823	-3399.11	-14.3569
-3595.49	-54.1711	-3198.79	-14.2828
-3395.36	-53.8321	-2997.44	-14.2015
-3194.66	-53.4611	-2796.18	-14.1095
-2994.06	-53.0543	-2577.86	-14.0067
-2793.74	-52.6029	-2370.04	-13.895
-2574.21	-52.1051	-2167.57	-13.7688
-2390.76	-51.5454	-1983.37	-13.6205
-2207.69	-50.915	-1816.24	-13.4515
-2022.74	-50.1965	-1613.2	-13.2469
-1837.14	-49.3567	-1409.69	-13.0022
-1628.48	-48.3746	-1204.87	-12.6954
-1425.35	-47.1982	-981.868	-12.2859
-1220.81	-45.7441	-794.297	-11.7001
-1016.08	-43.8886	-605.506	-10.7013
-811.637	-41.4072	-379.969	-8.65467
-605.88	-37.841	-172.619	-5.1836
-417.464	-32.2523	15.983	-0.7464
-228.113	-22.7076	767.206	10.2942
-3.046	-5.51467	1488.9	12.8849
203.554	16.4242	1590.23	13.141
390.938	28.9698	1765.15	13.3486
575.79	35.804	1954.88	13.5214
777.705	39.9793	2142.82	13.669
983.555	42.7951	2328.89	13.798
1181.62	44.8387	2529.4	13.9119
1377.26	46.411	2717.72	14.0103
1570.36	47.6664	2900.23	14.1031
1762.62	48.7013	3066.34	14.1846
1935.75	49.5692	3233	14.2606
2107.11	50.3171	3401.26	14.3298
2293.09	50.9699	3571.4	14.3984
2477.75	51.5389	3759.16	14.4564
2661.2	52.0431	3964.07	14.5169
2843.99	52.4992	4169.55	14.5692
3009.72	52.9136	4342.87	14.6214
3191.95	53.2953	4533.53	14.6685
3381.02	53.6506	4746.13	14.7133
3566.53	53.9789	4936.42	14.7545
3754	54.2844	5110.21	14.7939
3925.73	54.572	5284.47	14.8332
4113.96	54.8384	5458.92	14.867
4303.03	55.0856	5650.71	14.9025
4493.42	55.3245	5825.53	14.9372
4684.08	55.5403	5999.7	14.968
4857.5	55.7535	6209.11	14.9984
5047.79	55.9414	6384.78	15.0247
5238.73	56.129	6559.88	15.054
5412.43	56.3078	6752.52	15.0785
5603.19	56.4723	6927.99	15.1048
5800.32	56.6312	7137.03	15.1297
5991.55	56.7839	7346.53	15.15
6166.56	56.9238	7545.17	15.1745
6359.1	57.063	7755.61	15.1988
6584.63	57.1942	7931.56	15.2161
6776.61	57.3218	8107.04	15.2388
6952.27	57.4416	8300.6	15.2571
7128.12	57.5547	8494.55	15.2765
7320.29	57.6642	8704.8	15.295
7534.48	57.7755	8880.75	15.3149
7710.62	57.8748	9039.45	15.3293
7887.31	57.9746	9215.58	15.3467
8079.48	58.0685	9409.44	15.3623
8289.36	58.1627	9602.82	15.3787
8483.12	58.2506	9778.76	15.3948
8642.1	58.3342	9973.08	15.4076
8851.98	58.4159	10150.5	15.4218
9045.36	58.4927	10349.8	15.4361
9221.68	58.5752	10577.6	15.4503
9415.25	58.6477	10753.7	15.4651
9608.35	58.7167	10947.5	15.4764
9784.3	58.7922	11141.2	15.4885
9960.53	58.8582	11300.8	15.5001
10153.6	58.9222	11495.2	15.5119
10330.7	58.9877	11689.1	15.5261
10524.8	59.053	11865.4	15.5389
10723.7	59.1118	12059	15.5521
10900.3	59.1735	12253.4	15.5618
11094.2	59.2323	12447.4	15.573
11287.9	59.2879	12641.1	15.5819
11482.2	59.3405	12840.9	15.5908
11693.5	59.398	13034.7	15.6027
11887	59.4448	13188.4	15.6129
12080.9	59.4991	13399.8	15.6208
12274.5	59.5474	13650.8	15.6298
12451.4	59.5934	13845.2	15.643
12629	59.6433	14039.8	15.6501
12805.3	59.6834	14233.8	15.6589
12998.5	59.7318	14410.6	15.669
13198.2	59.7759	14610.6	15.6762
13409.4	59.8211	14804.9	15.6843
13603.7	59.8647	14981.8	15.6952
13780.8	59.904	15175.7	15.7012
13957.6	59.9451	15370.1	15.7098
14134.8	59.9832	15564.3	15.7202
14346.1	60.0189	15758.6	15.7279
14540.4	60.0612	15952.9	15.7338
14734.7	60.0981	16147.2	15.7424
14928.7	60.1384	16324.8	15.7494
15106	60.1717	16518.7	15.7555
15282.8	60.206	16713	15.7649
15459.6	60.2405	16907.6	15.7694
15659.7	60.276	17084.7	15.7777
15871.2	60.3088	17261.8	15.7863
16048	60.3366	17439.5	15.7921
16242.6	60.37	17616.7	15.7981
16436.5	60.4031	17816.3	15.8051
16630.3	60.4355	17976.7	15.8111
16859.4	60.4651	18170.6	15.8159
17054.3	60.4943	18364.9	15.8228
17248.6	60.5273	18525.3	15.8294
17425.4	60.5549	18720	15.8374
17603	60.5807	18914.8	15.8433
17803.2	60.6109	19108.5	15.8485
17979.9	60.6405	19302.6	15.8565
18191.3	60.6633	19480.5	15.8608
18385.7	60.6938	19675.3	15.8665
18546.3	60.7179	19869.5	15.8703
18723.5	60.7451	20063.7	15.8797
18900.9	60.7677	20258.4	15.883
19095.8	60.7949	20452.9	15.8903
19272.6	60.8176	20653	15.8932
19449.8	60.8496	20830.2	15.8978
19661.5	60.87	21024.4	15.9039
19856	60.8913	21219	15.9112
20051.1	60.9142	21413.8	15.9149
20245.7	60.9413	21608.1	15.9176
20440	60.9592	21785.1	15.9253
20617.7	60.9868	21997	15.9289
20795.2	61.0088	22191.6	15.937
20994.2	61.0294	22369	15.9398
21171.3	61.0482	22564	15.9449
21366.8	61.0702	22741.7	15.9499
21561.4	61.0965	22936	15.9539
21739.3	61.1148	23136.1	15.9587
21934.1	61.1339	23313.9	15.9625
22128.1	61.1544	23491.2	15.9671
22339.4	61.172	23668.5	15.9738
22551.5	61.196	23862.8	15.9756
22729.3	61.2129	24057.3	15.9825
22940.7	61.2364	24252.1	15.9864
23140.7	61.2557	24463.7	15.9899
23318.4	61.2701	24640.9	15.9936
23529.6	61.2897	24835.9	16.0003
23740.9	61.3081	25048.1	16.0032
23953.1	61.3267	25225.3	16.007
24131	61.3451	25419.4	16.0111
24291.5	61.3631	25596.5	16.0132
24485.8	61.3816	25774	16.0166
24663.6	61.398	25991.8	16.0251
24864.1	61.4188	26186.4	16.028
25075.8	61.4287	26364.3	16.0303
25253.2	61.449	26541.3	16.0343
25447.9	61.4678	26734.9	16.0405
25643.1	61.4818	26930	16.0415
25837.6	61.4984	27141.4	16.0473
26031.7	61.5192	27353.2	16.0525
26226.8	61.5296	27513.4	16.0557
26439.4	61.5469	27690.5	16.0613
26633.9	61.5615	27868.7	16.0611
26811.1	61.5775	28046.5	16.0652
26988.6	61.5919	28258.3	16.0711
27183.5	61.6082	28458.5	16.0734
27361	61.6243	28653	16.0762
27538.7	61.6442	28830.2	16.0801
27756.7	61.6527	29041.7	16.0857
27934.2	61.6718	29253.7	16.0877
28094.5	61.6805	29413.7	16.0899
28272.3	61.6959	29623.8	16.0915
28450	61.7134	29803.1	16.0957
28644.6	61.7288	29887.2	16.0996
28839.6	61.7424	29926	16.0993
29034	61.7536	29938.6	16.1028
29211.2	61.7712	29943.6	16.1027
29406.4	61.7831	30000.5	16.1026
29617.4	61.7976
29780.3	61.8098
29883.7	61.8203
29922.9	61.8244
29935.5	61.8255
29942.1	61.8261
30000.8	61.8322

## Sheet: Fig.2d
Wavelenth (nm), emission	Intensity (arb. Units), emission	Wavelenth (nm), extinction	Intensity (arb. Units), etinction
500	3630	1100	-0.52286
500.5	3280	1099.5	-0.06599
501	3470	1099	0.36688
501.5	3430	1098.5	0.77576
502	3520	1098	1.16065
502.5	3850	1097.5	1.52156
503	3630	1097	1.85848
503.5	3490	1096.5	2.1714
504	3600	1096	2.46034
504.5	3590	1095.5	2.72529
505	3820	1095	2.96625
505.5	3180	1094.5	3.18322
506	3710	1094	3.37621
506.5	3290	1093.5	3.5452
507	3550	1093	3.69021
507.5	3940	1092.5	3.81122
508	3680	1092	4.0321
508.5	3710	1091.5	3.76428
509	3620	1091	3.59046
509.5	3090	1090.5	3.79154
510	3460	1090	3.85433
510.5	3820	1089.5	3.37631
511	3640	1089	3.00085
511.5	3340	1088.5	3.61133
512	3510	1088	3.86464
512.5	3580	1087.5	4.11315
513	3650	1087	3.86936
513.5	3470	1086.5	4.05721
514	3240	1086	4.22182
514.5	3370	1085.5	4.74382
515	3520	1085	4.69452
515.5	3150	1084.5	4.15909
516	3420	1084	4.63515
516.5	3660	1083.5	4.49896
517	3260	1083	4.45345
517.5	3480	1082.5	4.43897
518	3640	1082	4.48071
518.5	3390	1081.5	4.50182
519	3540	1081	4.42164
519.5	3780	1080.5	3.8359
520	3680	1080	3.86633
520.5	3220	1079.5	3.50524
521	3150	1079	4.18577
521.5	3390	1078.5	4.25586
522	3410	1078	4.24374
522.5	3380	1077.5	4.60516
523	3480	1077	4.39639
523.5	3330	1076.5	4.05428
524	3360	1076	4.26055
524.5	3490	1075.5	4.43584
525	3350	1075	4.15815
525.5	3540	1074.5	3.30202
526	3410	1074	3.02877
526.5	3230	1073.5	2.95939
527	3610	1073	2.96146
527.5	3560	1072.5	3.41252
528	3350	1072	2.92125
528.5	3670	1071.5	3.04953
529	3730	1071	2.83343
529.5	3750	1070.5	3.07267
530	3800	1070	2.76276
530.5	3970	1069.5	2.45757
531	3780	1069	3.16805
531.5	4170	1068.5	2.8864
532	4260	1068	3.1137
532.5	5060	1067.5	3.69748
533	5370	1067	3.81634
533.5	6200	1066.5	4.32406
534	6380	1066	4.42393
534.5	6720	1065.5	3.98725
535	6390	1065	4.52178
535.5	6230	1064.5	4.68226
536	6340	1064	5.04008
536.5	5920	1063.5	5.35679
537	5600	1063	5.20697
537.5	4750	1062.5	5.06136
538	4690	1062	4.96211
538.5	4740	1061.5	5.28974
539	4860	1061	5.05643
539.5	5450	1060.5	4.7186
540	5640	1060	4.40966
540.5	5400	1059.5	4.39072
541	5540	1059	4.85902
541.5	5910	1058.5	5.28934
542	4770	1058	5.76673
542.5	4580	1057.5	5.60032
543	3850	1057	5.24771
543.5	3910	1056.5	5.33984
544	3690	1056	5.0974
544.5	3400	1055.5	5.02441
545	3770	1055	4.93663
545.5	3350	1054.5	5.28874
546	3700	1054	5.65899
546.5	3370	1053.5	5.49721
547	3490	1053	5.79877
547.5	3320	1052.5	5.14733
548	3450	1052	4.5731
548.5	3560	1051.5	4.35281
549	3560	1051	4.05552
549.5	3660	1050.5	3.63251
550	3690	1050	3.27047
550.5	3990	1049.5	2.5132
551	4300	1049	2.7634
551.5	4210	1048.5	3.0578
552	4290	1048	2.35409
552.5	3990	1047.5	2.59365
553	3590	1047	2.94408
553.5	3920	1046.5	3.31644
554	3970	1046	2.73952
554.5	3780	1045.5	2.77981
555	3820	1045	3.01765
555.5	4070	1044.5	3.45306
556	3470	1044	3.53528
556.5	3950	1043.5	4.05012
557	4200	1043	4.43484
557.5	4060	1042.5	4.61347
558	4040	1042	4.78038
558.5	3790	1041.5	4.42027
559	4050	1041	4.50287
559.5	3450	1040.5	4.5717
560	3880	1040	5.20554
560.5	4040	1039.5	5.37065
561	3940	1039	5.40286
561.5	3870	1038.5	4.88769
562	4380	1038	4.39456
562.5	4300	1037.5	4.27007
563	4230	1037	4.60721
563.5	3970	1036.5	5.00075
564	4260	1036	4.97053
564.5	4550	1035.5	4.76063
565	3970	1035	4.0368
565.5	4110	1034.5	3.87877
566	3850	1034	3.90368
566.5	4120	1033.5	3.9795
567	4170	1033	3.39821
567.5	4260	1032.5	3.88476
568	4500	1032	3.44576
568.5	4570	1031.5	3.35504
569	4580	1031	3.15255
569.5	4290	1030.5	2.96437
570	4990	1030	3.30418
570.5	5200	1029.5	3.74986
571	5170	1029	4.22259
571.5	4880	1028.5	4.3366
572	5790	1028	4.4072
572.5	5920	1027.5	4.49728
573	6720	1027	4.47666
573.5	6820	1026.5	3.85835
574	8090	1026	3.86936
574.5	9300	1025.5	3.89168
575	11560	1025	3.98522
575.5	12800	1024.5	4.12067
576	14580	1024	4.17204
576.5	17080	1023.5	4.10708
577	24980	1023	4.3509
577.5	53980	1022.5	4.69417
578	122330	1022	4.56593
578.5	200870	1021.5	4.35004
579	232700	1021	4.03567
579.5	159810	1020.5	3.60638
580	69190	1020	2.60069
580.5	23830	1019.5	2.192
581	14210	1019	1.99091
581.5	13090	1018.5	1.99741
582	13230	1018	1.57693
582.5	14030	1017.5	2.18624
583	14560	1017	2.26761
583.5	16970	1016.5	2.45527
584	18380	1016	2.29223
584.5	21350	1015.5	2.58549
585	25520	1015	2.88702
585.5	33590	1014.5	3.31074
586	46720	1014	3.13752
586.5	65070	1013.5	3.42833
587	81330	1013	3.72415
587.5	97720	1012.5	4.18239
588	103980	1012	3.94629
588.5	100100	1011.5	3.73607
589	93080	1011	4.53082
589.5	87770	1010.5	4.93599
590	93650	1010	4.99627
590.5	102220	1009.5	5.60411
591	110570	1009	6.27221
591.5	116680	1008.5	6.26288
592	112620	1008	6.18929
592.5	95590	1007.5	6.64721
593	84940	1007	6.87598
593.5	72000	1006.5	6.93649
594	65830	1006	6.45329
594.5	62600	1005.5	6.31789
595	59840	1005	5.49105
595.5	62390	1004.5	5.29379
596	66800	1004	5.63346
596.5	77560	1003.5	5.52965
597	94250	1003	5.99632
597.5	101710	1002.5	5.99814
598	93740	1002	5.62487
598.5	79070	1001.5	5.22428
599	63540	1001	5.33377
599.5	51680	1000.5	5.56659
600	40740	1000	5.31857
600.5	33390	999.5	5.62033
601	28120	999	5.87193
601.5	25870	998.5	6.08148
602	27130	998	5.8157
602.5	31790	997.5	6.50595
603	34560	997	6.52766
603.5	37970	996.5	6.50893
604	38140	996	6.60238
604.5	43190	995.5	6.59709
605	51360	995	6.62039
605.5	63480	994.5	7.18059
606	79270	994	7.76463
606.5	100820	993.5	7.22055
607	134730	993	7.22128
607.5	196590	992.5	7.69329
608	335260	992	7.65345
608.5	683340	991.5	7.05968
609	1366610	991	6.85266
609.5	2137520	990.5	6.60727
610	2631470	990	6.30225
610.5	2641030	989.5	6.40397
611	2409820	989	6.06331
611.5	2058290	988.5	5.65236
612	1619990	988	5.71046
612.5	1197090	987.5	5.26158
613	899140	987	5.00195
613.5	726140	986.5	4.76125
614	670600	986	4.56706
614.5	675990	985.5	4.38887
615	741830	985	4.18286
615.5	851710	984.5	4.05258
616	1002370	984	3.96483
616.5	1110130	983.5	3.37918
617	1184830	983	3.23374
617.5	1186480	982.5	2.7777
618	1131810	982	1.95309
618.5	1040650	981.5	1.16301
619	887010	981	1.42339
619.5	684530	980.5	1.72217
620	493880	980	1.64145
620.5	356150	979.5	1.96173
621	263270	979	1.74248
621.5	218120	978.5	0.96458
622	205350	978	1.26528
622.5	204750	977.5	1.29007
623	228050	977	1.06385
623.5	271240	976.5	1.27321
624	316800	976	1.93289
624.5	337040	975.5	2.15873
625	312330	975	2.41251
625.5	246790	974.5	2.83416
626	178570	974	3.04879
626.5	126390	973.5	3.73495
627	92080	973	3.62674
627.5	69010	972.5	3.52241
628	62850	972	3.72158
628.5	59980	971.5	4.04346
629	60210	971	3.81035
629.5	59900	970.5	4.07643
630	54900	970	4.16282
630.5	49700	969.5	3.75881
631	42730	969	3.79049
631.5	37290	968.5	3.66026
632	33780	968	3.4808
632.5	30830	967.5	2.82604
633	27870	967	2.75212
633.5	23920	966.5	2.87237
634	20680	966	3.53957
634.5	18540	965.5	3.75351
635	16490	965	3.88079
635.5	16010	964.5	3.86456
636	16430	964	3.82053
636.5	16900	963.5	3.64626
637	15740	963	3.92225
637.5	16040	962.5	3.28522
638	16750	962	3.62067
638.5	17770	961.5	4.0448
639	16410	961	3.86944
639.5	15550	960.5	3.69887
640	14780	960	3.44663
640.5	14190	959.5	3.70726
641	13110	959	3.31985
641.5	12700	958.5	2.52611
642	11870	958	2.31888
642.5	11690	957.5	2.47237
643	12090	957	2.67771
643.5	12390	956.5	1.99788
644	12420	956	1.356
644.5	12940	955.5	1.38539
645	12440	955	1.37574
645.5	13750	954.5	1.25135
646	14250	954	1.71997
646.5	14810	953.5	1.71113
647	16040	953	1.27176
647.5	18310	952.5	0.84644
648	21800	952	1.45805
648.5	27960	951.5	1.71303
649	36830	951	2.5869
649.5	49980	950.5	3.0636
650	60950	950	3.42956
650.5	66610	949.5	3.75391
651	63420	949	3.94786
651.5	55860	948.5	3.59108
652	52870	948	3.75143
652.5	52950	947.5	3.78177
653	52840	947	4.39529
653.5	52750	946.5	4.42519
654	47350	946	4.3424
654.5	41570	945.5	4.26202
655	38580	945	4.0735
655.5	34180	944.5	3.77474
656	29230	944	3.34936
656.5	24830	943.5	2.89862
657	19900	943	2.93672
657.5	17670	942.5	2.35966
658	14180	942	1.79678
658.5	12700	941.5	1.19043
659	11800	941	1.08448
659.5	10740	940.5	1.06533
660	10910	940	1.15418
660.5	10240	939.5	0.81017
661	10730	939	0.48582
661.5	11110	938.5	0.07485
662	11180	938	-0.37589
662.5	12330	937.5	-0.27856
663	12180	937	-0.05061
663.5	12160	936.5	-0.26347
664	12310	936	0.08397
664.5	11730	935.5	0.03102
665	11870	935	-0.03492
665.5	13060	934.5	-0.09689
666	12360	934	-0.21982
666.5	13250	933.5	-0.29973
667	13870	933	0.13645
667.5	14320	932.5	0.14799
668	15160	932	0.16679
668.5	14490	931.5	0.07484
669	14590	931	0.04507
669.5	14550	930.5	0.03218
670	15050	930	0.03826
670.5	14740	929.5	0.01359
671	15190	929	-0.000436454
671.5	15350	928.5	-0.01311
672	14560	928	-0.03345
672.5	14580	927.5	-0.0598
673	14600	927	-0.03987
673.5	15830	926.5	-0.04567
674	15580	926	-0.04852
674.5	16210	925.5	-0.07026
675	15300	925	-0.07899
675.5	15270	924.5	-0.09065
676	14740	924	-0.11412
676.5	14940	923.5	-0.09624
677	14020	923	-0.07141
677.5	13450	922.5	-0.06211
678	12710	922	-0.06292
678.5	11560	921.5	-0.05051
679	10760	921	-0.03846
679.5	10380	920.5	-0.02167
680	10140	920	-0.01424
680.5	10400	919.5	-0.00189
681	9630	919	0.000705604
681.5	9930	918.5	0.00197
682	9290	918	-0.01509
682.5	10030	917.5	-0.01894
683	10150	917	-0.00107
683.5	11250	916.5	0.00397
684	11710	916	0.00181
684.5	13210	915.5	0.02179
685	13610	915	0.0158
685.5	15420	914.5	0.00941
686	16110	914	0.02128
686.5	19640	913.5	0.03679
687	20450	913	0.0493
687.5	24280	912.5	0.05523
688	28200	912	0.06489
688.5	31090	911.5	0.06258
689	33700	911	0.05315
689.5	35190	910.5	0.05864
690	35960	910	0.0621
690.5	37710	909.5	0.05302
691	39440	909	0.04529
691.5	40030	908.5	0.04811
692	39370	908	0.04659
692.5	39590	907.5	0.03798
693	38180	907	0.02859
693.5	36630	906.5	0.03908
694	33480	906	0.04285
694.5	29480	905.5	0.04862
695	28810	905	0.04242
695.5	25670	904.5	0.05732
696	24630	904	0.06729
696.5	24990	903.5	0.0558
697	24710	903	0.04805
697.5	25590	902.5	0.04569
698	25540	902	0.0556
698.5	28100	901.5	0.04628
699	30740	901	0.02933
699.5	34240	900.5	0.02633
700	39380	900	0.02123
700.5	43900	899.5	0.01538
701	47160	899	0.01617
701.5	53070	898.5	0.01801
702	60390	898	0.00412
702.5	71830	897.5	0.00567
703	85340	897	0.00454
703.5	95560	896.5	-0.000664809
704	96930	896	-0.00351
704.5	83350	895.5	0.00458
705	60640	895	-0.00493
705.5	45270	894.5	-0.00875
706	35500	894	-0.00887
706.5	29370	893.5	-0.00568
707	21770	893	-0.00521
707.5	16500	892.5	-0.00354
708	12350	892	0.00168
708.5	9550	891.5	0.01666
709	8330	891	0.02327
709.5	7490	890.5	0.02705
710	7130	890	0.02614
710.5	6520	889.5	0.03559
711	6590	889	0.03545
711.5	6060	888.5	0.03582
712	6140	888	0.03397
712.5	5380	887.5	0.03562
713	5590	887	0.03635
713.5	4930	886.5	0.03422
714	4920	886	0.0264
714.5	4640	885.5	0.02782
715	4790	885	0.02803
715.5	4760	884.5	0.02475
716	4820	884	0.02373
716.5	4440	883.5	0.02134
717	4170	883	0.01765
717.5	4300	882.5	0.01884
718	4190	882	0.01446
718.5	3800	881.5	0.013
719	4110	881	0.00968
719.5	4110	880.5	0.00761
720	4170	880	0.0048
720.5	4200	879.5	0.00814
721	3950	879	0.008
721.5	4380	878.5	0.01183
722	3830	878	0.01324
722.5	3530	877.5	0.01646
723	4120	877	0.01965
723.5	3850	876.5	0.02241
724	3790	876	0.01984
724.5	3750	875.5	0.01956
725	3370	875	0.01721
725.5	3590	874.5	0.01904
726	3310	874	0.01838
726.5	3600	873.5	0.01923
727	3610	873	0.0191
727.5	3890	872.5	0.02291
728	3940	872	0.02367
728.5	3630	871.5	0.02275
729	3620	871	0.0231
729.5	3750	870.5	0.02673
730	3630	870	0.02735
730.5	3500	869.5	0.02862
731	3480	869	0.02682
731.5	3600	868.5	0.02663
732	3650	868	0.02768
732.5	3580	867.5	0.03014
733	3520	867	0.03114
733.5	3440	866.5	0.03172
734	3200	866	0.03293
734.5	3520	865.5	0.0345
735	3640	865	0.03378
735.5	3710	864.5	0.03643
736	3400	864	0.03605
736.5	3440	863.5	0.03679
737	3620	863	0.03511
737.5	3730	862.5	0.03308
738	3730	862	0.03264
738.5	4250	861.5	0.03135
739	4160	861	0.03267
739.5	3910	860.5	0.03155
740	4440	860	0.03004
740.5	4030	859.5	0.02947
741	4320	859	0.02941
741.5	3890	858.5	0.02893
742	4080	858	0.0288
742.5	3740	857.5	0.02785
743	4000	857	0.02582
743.5	3840	856.5	0.02531
744	4250	856	0.02452
744.5	4360	855.5	0.02242
745	4420	855	0.02325
745.5	4380	854.5	0.02221
746	4580	854	0.02201
746.5	4300	853.5	0.02269
747	4770	853	0.0237
747.5	4610	852.5	0.02444
748	4200	852	0.0251
748.5	4480	851.5	0.02744
749	4530	851	0.02744
749.5	4680	850.5	0.02779
750	4480	850	0.02816
		849.5	0.02873
		849	0.02863
		848.5	0.02838
		848	0.02799
		847.5	0.02808
		847	0.02875
		846.5	0.02999
		846	0.03064
		845.5	0.02969
		845	0.03011
		844.5	0.03054
		844	0.02973
		843.5	0.02923
		843	0.02834
		842.5	0.02797
		842	0.02803
		841.5	0.02793
		841	0.02773
		840.5	0.02712
		840	0.02702
		839.5	0.02561
		839	0.02618
		838.5	0.0268
		838	0.02696
		837.5	0.02678
		837	0.02645
		836.5	0.02649
		836	0.0263
		835.5	0.02661
		835	0.02631
		834.5	0.0261
		834	0.02557
		833.5	0.02565
		833	0.02592
		832.5	0.02607
		832	0.02597
		831.5	0.02664
		831	0.02664
		830.5	0.02692
		830	0.02683
		829.5	0.02692
		829	0.02725
		828.5	0.02788
		828	0.02842
		827.5	0.02882
		827	0.02904
		826.5	0.02939
		826	0.02935
		825.5	0.02944
		825	0.02977
		824.5	0.02981
		824	0.03013
		823.5	0.0301
		823	0.03003
		822.5	0.03012
		822	0.03026
		821.5	0.03032
		821	0.0306
		820.5	0.03061
		820	0.03019
		819.5	0.03047
		819	0.03029
		818.5	0.03013
		818	0.0302
		817.5	0.03041
		817	0.0303
		816.5	0.03016
		816	0.03037
		815.5	0.03031
		815	0.0304
		814.5	0.03047
		814	0.03084
		813.5	0.03074
		813	0.03068
		812.5	0.03039
		812	0.03066
		811.5	0.03055
		811	0.03042
		810.5	0.03054
		810	0.03053
		809.5	0.03045
		809	0.03046
		808.5	0.03082
		808	0.03123
		807.5	0.0317
		807	0.03176
		806.5	0.03164
		806	0.03131
		805.5	0.03125
		805	0.03108
		804.5	0.03117
		804	0.0307
		803.5	0.0307
		803	0.03123
		802.5	0.03116
		802	0.03121
		801.5	0.03131
		801	0.03156
		800.5	0.03131
		800	0.03144
		799.5	0.03144
		799	0.0313
		798.5	0.03103
		798	0.03107
		797.5	0.03118
		797	0.03152
		796.5	0.03144
		796	0.03173
		795.5	0.03188
		795	0.03231
		794.5	0.03245
		794	0.0322
		793.5	0.03257
		793	0.03259
		792.5	0.03271
		792	0.03236
		791.5	0.03241
		791	0.03258
		790.5	0.03309
		790	0.03312
		789.5	0.03331
		789	0.03346
		788.5	0.03369
		788	0.03377
		787.5	0.03368
		787	0.03357
		786.5	0.03345
		786	0.03336
		785.5	0.0332
		785	0.0331
		784.5	0.03278
		784	0.03292
		783.5	0.03297
		783	0.0329
		782.5	0.03306
		782	0.03315
		781.5	0.03307
		781	0.0333
		780.5	0.03349
		780	0.03341
		779.5	0.03313
		779	0.03315
		778.5	0.03332
		778	0.03345
		777.5	0.03391
		777	0.03405
		776.5	0.03431
		776	0.0347
		775.5	0.03476
		775	0.03466
		774.5	0.03469
		774	0.03481
		773.5	0.03471
		773	0.03449
		772.5	0.03472
		772	0.03483
		771.5	0.03492
		771	0.03507
		770.5	0.0351
		770	0.0355
		769.5	0.03555
		769	0.036
		768.5	0.0361
		768	0.03623
		767.5	0.0365
		767	0.03667
		766.5	0.0367
		766	0.03694
		765.5	0.03678
		765	0.03675
		764.5	0.03685
		764	0.03698
		763.5	0.037
		763	0.03706
		762.5	0.03688
		762	0.03644
		761.5	0.03632
		761	0.0361
		760.5	0.036
		760	0.03611
		759.5	0.03619
		759	0.03614
		758.5	0.03596
		758	0.03609
		757.5	0.03629
		757	0.03627
		756.5	0.03619
		756	0.03628
		755.5	0.03634
		755	0.03639
		754.5	0.03651
		754	0.03686
		753.5	0.03681
		753	0.03654
		752.5	0.0365
		752	0.03642
		751.5	0.03628
		751	0.03662
		750.5	0.03656
		750	0.03695
		749.5	0.03721
		749	0.03739
		748.5	0.03755
		748	0.03752
		747.5	0.03776
		747	0.03787
		746.5	0.03807
		746	0.03837
		745.5	0.03869
		745	0.03885
		744.5	0.03905
		744	0.03899
		743.5	0.03901
		743	0.03934
		742.5	0.03949
		742	0.03956
		741.5	0.03966
		741	0.03988
		740.5	0.03992
		740	0.04001
		739.5	0.04005
		739	0.04015
		738.5	0.04002
		738	0.03985
		737.5	0.04002
		737	0.04011
		736.5	0.04028
		736	0.04061
		735.5	0.04055
		735	0.04069
		734.5	0.04096
		734	0.04106
		733.5	0.0409
		733	0.0409
		732.5	0.04098
		732	0.04105
		731.5	0.04109
		731	0.04107
		730.5	0.04099
		730	0.04108
		729.5	0.04132
		729	0.04126
		728.5	0.04144
		728	0.04171
		727.5	0.04169
		727	0.04172
		726.5	0.04173
		726	0.04175
		725.5	0.04179
		725	0.04187
		724.5	0.04206
		724	0.04215
		723.5	0.04213
		723	0.04224
		722.5	0.04231
		722	0.0424
		721.5	0.04262
		721	0.04263
		720.5	0.04262
		720	0.04264
		719.5	0.04287
		719	0.0427
		718.5	0.04276
		718	0.04297
		717.5	0.04301
		717	0.04314
		716.5	0.04298
		716	0.04294
		715.5	0.04306
		715	0.04312
		714.5	0.04341
		714	0.04351
		713.5	0.04364
		713	0.04366
		712.5	0.04376
		712	0.04385
		711.5	0.04382
		711	0.04386
		710.5	0.04401
		710	0.04415
		709.5	0.04439
		709	0.04439
		708.5	0.04468
		708	0.04477
		707.5	0.04483
		707	0.04496
		706.5	0.04489
		706	0.04483
		705.5	0.04499
		705	0.04514
		704.5	0.04523
		704	0.04526
		703.5	0.04546
		703	0.04547
		702.5	0.04538
		702	0.04545
		701.5	0.04539
		701	0.04553
		700.5	0.04572
		700	0.04594
		699.5	0.04627
		699	0.0464
		698.5	0.04656
		698	0.04672
		697.5	0.04683
		697	0.04699
		696.5	0.04719
		696	0.0474
		695.5	0.0476
		695	0.04778
		694.5	0.04794
		694	0.04816
		693.5	0.04821
		693	0.04824
		692.5	0.0484
		692	0.04853
		691.5	0.04858
		691	0.04875
		690.5	0.04899
		690	0.04911
		689.5	0.0492
		689	0.0493
		688.5	0.04941
		688	0.04953
		687.5	0.04964
		687	0.04988
		686.5	0.05002
		686	0.05011
		685.5	0.05031
		685	0.05048
		684.5	0.05071
		684	0.05069
		683.5	0.05074
		683	0.05074
		682.5	0.05082
		682	0.05082
		681.5	0.05087
		681	0.05092
		680.5	0.05089
		680	0.05092
		679.5	0.05096
		679	0.05099
		678.5	0.051
		678	0.05132
		677.5	0.05157
		677	0.05157
		676.5	0.05151
		676	0.05164
		675.5	0.05185
		675	0.05192
		674.5	0.05198
		674	0.05209
		673.5	0.05238
		673	0.05253
		672.5	0.05268
		672	0.05273
		671.5	0.05283
		671	0.05298
		670.5	0.05333
		670	0.05346
		669.5	0.05356
		669	0.05366
		668.5	0.05385
		668	0.05402
		667.5	0.05412
		667	0.05421
		666.5	0.05447
		666	0.0546
		665.5	0.05473
		665	0.05485
		664.5	0.05507
		664	0.05526
		663.5	0.05562
		663	0.0558
		662.5	0.05584
		662	0.05583
		661.5	0.0561
		661	0.05616
		660.5	0.05617
		660	0.05616
		659.5	0.05615
		659	0.05638
		658.5	0.05654
		658	0.05654
		657.5	0.0566
		657	0.0567
		656.5	0.05688
		656	0.05711
		655.5	0.05728
		655	0.05729
		654.5	0.05745
		654	0.05776
		653.5	0.05774
		653	0.05786
		652.5	0.05796
		652	0.05814
		651.5	0.05831
		651	0.05848
		650.5	0.0587
		650	0.05878
		649.5	0.05886
		649	0.05905
		648.5	0.05921
		648	0.05926
		647.5	0.05933
		647	0.0595
		646.5	0.05964
		646	0.05949
		645.5	0.05961
		645	0.05983
		644.5	0.06001
		644	0.06023
		643.5	0.06029
		643	0.06031
		642.5	0.06046
		642	0.06066
		641.5	0.06085
		641	0.06103
		640.5	0.06115
		640	0.06134
		639.5	0.06167
		639	0.06186
		638.5	0.06183
		638	0.06197
		637.5	0.06218
		637	0.06234
		636.5	0.06255
		636	0.06273
		635.5	0.06298
		635	0.06305
		634.5	0.06333
		634	0.06354
		633.5	0.0637
		633	0.06377
		632.5	0.06393
		632	0.06422
		631.5	0.06437
		631	0.06455
		630.5	0.06464
		630	0.06486
		629.5	0.06501
		629	0.06517
		628.5	0.06523
		628	0.06543
		627.5	0.06556
		627	0.06572
		626.5	0.06588
		626	0.06596
		625.5	0.06622
		625	0.06642
		624.5	0.06651
		624	0.06653
		623.5	0.06668
		623	0.06687
		622.5	0.0671
		622	0.06739
		621.5	0.06765
		621	0.06799
		620.5	0.06822
		620	0.06831
		619.5	0.06859
		619	0.0687
		618.5	0.06896
		618	0.06911
		617.5	0.06942
		617	0.06965
		616.5	0.06987
		616	0.07002
		615.5	0.07011
		615	0.07043
		614.5	0.07062
		614	0.07068
		613.5	0.07078
		613	0.07095
		612.5	0.07098
		612	0.07106
		611.5	0.07108
		611	0.0712
		610.5	0.07139
		610	0.07152
		609.5	0.07162
		609	0.07197
		608.5	0.07234
		608	0.07256
		607.5	0.07285
		607	0.0732
		606.5	0.07341
		606	0.07369
		605.5	0.07378
		605	0.07402
		604.5	0.07441
		604	0.07461
		603.5	0.07495
		603	0.07514
		602.5	0.07538
		602	0.07558
		601.5	0.07589
		601	0.07605
		600.5	0.07619
		600	0.07663
		599.5	0.07678
		599	0.07687
		598.5	0.07704
		598	0.07716
		597.5	0.07722
		597	0.07722
		596.5	0.07743
		596	0.07772
		595.5	0.07798
		595	0.07822
		594.5	0.07855
		594	0.07883
		593.5	0.079
		593	0.07923
		592.5	0.07943
		592	0.07958
		591.5	0.07982
		591	0.08006
		590.5	0.08012
		590	0.08028
		589.5	0.08052
		589	0.08058
		588.5	0.08086
		588	0.08106
		587.5	0.08144
		587	0.08173
		586.5	0.08207
		586	0.08235
		585.5	0.08268
		585	0.08311
		584.5	0.08318
		584	0.08341
		583.5	0.08377
		583	0.08401
		582.5	0.08423
		582	0.08455
		581.5	0.08495
		581	0.08533
		580.5	0.08556
		580	0.08584
		579.5	0.08623
		579	0.08643
		578.5	0.08666
		578	0.08693
		577.5	0.0871
		577	0.08729
		576.5	0.08749
		576	0.0875
		575.5	0.08764
		575	0.08783
		574.5	0.08807
		574	0.08822
		573.5	0.08852
		573	0.08883
		572.5	0.08914
		572	0.0893
		571.5	0.08958
		571	0.08987
		570.5	0.09013
		570	0.09032
		569.5	0.09049
		569	0.09077
		568.5	0.09103
		568	0.09124
		567.5	0.09151
		567	0.09185
		566.5	0.09218
		566	0.09251
		565.5	0.09277
		565	0.09313
		564.5	0.09344
		564	0.09361
		563.5	0.09395
		563	0.09425
		562.5	0.0945
		562	0.09479
		561.5	0.09497
		561	0.09524
		560.5	0.09562
		560	0.09571
		559.5	0.09589
		559	0.09614
		558.5	0.09648
		558	0.09688
		557.5	0.09712
		557	0.09741
		556.5	0.09777
		556	0.09802
		555.5	0.09817
		555	0.0983
		554.5	0.09854
		554	0.09897
		553.5	0.09936
		553	0.09977
		552.5	0.10018
		552	0.10061
		551.5	0.10105
		551	0.10141
		550.5	0.10176
		550	0.10207
		549.5	0.10248
		549	0.1029
		548.5	0.10334
		548	0.10355
		547.5	0.10386
		547	0.10423
		546.5	0.10448
		546	0.1048
		545.5	0.10505
		545	0.10526
		544.5	0.10557
		544	0.10589
		543.5	0.10616
		543	0.10643
		542.5	0.10668
		542	0.10698
		541.5	0.10716
		541	0.10728
		540.5	0.10744
		540	0.10776
		539.5	0.10819
		539	0.10864
		538.5	0.10889
		538	0.10917
		537.5	0.10942
		537	0.10972
		536.5	0.11004
		536	0.11021
		535.5	0.11052
		535	0.1109
		534.5	0.11129
		534	0.11167
		533.5	0.11201
		533	0.11227
		532.5	0.11268
		532	0.11306
		531.5	0.11335
		531	0.11363
		530.5	0.11403
		530	0.11441
		529.5	0.11476
		529	0.1151
		528.5	0.11542
		528	0.11584
		527.5	0.11618
		527	0.11656
		526.5	0.11685
		526	0.11713
		525.5	0.11753
		525	0.11793
		524.5	0.11836
		524	0.11864
		523.5	0.11892
		523	0.11927
		522.5	0.11962
		522	0.11993
		521.5	0.12028
		521	0.12056
		520.5	0.12098
		520	0.1214
		519.5	0.12178
		519	0.1222
		518.5	0.12255
		518	0.12282
		517.5	0.12323
		517	0.12361
		516.5	0.124
		516	0.12449
		515.5	0.12492
		515	0.12528
		514.5	0.12573
		514	0.12612
		513.5	0.12657
		513	0.1269
		512.5	0.12723
		512	0.12763
		511.5	0.12797
		511	0.1283
		510.5	0.12873
		510	0.12907
		509.5	0.12942
		509	0.12971
		508.5	0.13011
		508	0.13044
		507.5	0.13077
		507	0.13111
		506.5	0.13158
		506	0.13195
		505.5	0.13239
		505	0.1328
		504.5	0.13316
		504	0.13356
		503.5	0.13392
		503	0.13426
		502.5	0.13468
		502	0.13503
		501.5	0.13543
		501	0.13587
		500.5	0.13611
		500	0.13648
		499.5	0.13677
		499	0.137
		498.5	0.1373
		498	0.13762
		497.5	0.13797
		497	0.13831
		496.5	0.13855
		496	0.13871
		495.5	0.13904
		495	0.13926
		494.5	0.13967
		494	0.14006
		493.5	0.14034
		493	0.14067
		492.5	0.14098
		492	0.14142
		491.5	0.14181
		491	0.14223
		490.5	0.14259
		490	0.14307
		489.5	0.14351
		489	0.14395
		488.5	0.1443
		488	0.14462
		487.5	0.14505
		487	0.14543
		486.5	0.14587
		486	0.14628
		485.5	0.14667
		485	0.14704
		484.5	0.1474
		484	0.14778
		483.5	0.14818
		483	0.14854
		482.5	0.14872
		482	0.14896
		481.5	0.14921
		481	0.14947
		480.5	0.14986
		480	0.1501
		479.5	0.15047
		479	0.15063
		478.5	0.15084
		478	0.15118
		477.5	0.15146
		477	0.15185
		476.5	0.15215
		476	0.15258
		475.5	0.15291
		475	0.15326
		474.5	0.15345
		474	0.15376
		473.5	0.154
		473	0.1543
		472.5	0.15465
		472	0.15499
		471.5	0.15532
		471	0.15569
		470.5	0.15596
		470	0.15625
		469.5	0.15658
		469	0.15687
		468.5	0.15721
		468	0.15752
		467.5	0.1579
		467	0.15826
		466.5	0.15871
		466	0.15902
		465.5	0.15943
		465	0.15969
		464.5	0.16017
		464	0.1606
		463.5	0.16096
		463	0.16144
		462.5	0.16176
		462	0.1622
		461.5	0.16266
		461	0.16305
		460.5	0.16336
		460	0.1637
		459.5	0.16408
		459	0.16436
		458.5	0.16472
		458	0.16508
		457.5	0.16545
		457	0.16584
		456.5	0.16616
		456	0.16659
		455.5	0.16696
		455	0.16748
		454.5	0.16772
		454	0.16807
		453.5	0.16849
		453	0.16886
		452.5	0.16927
		452	0.1696
		451.5	0.17008
		451	0.17054
		450.5	0.17091
		450	0.17131
		449.5	0.17193
		449	0.17233
		448.5	0.17268
		448	0.17333
		447.5	0.17374
		447	0.17428
		446.5	0.17473
		446	0.17512
		445.5	0.17556
		445	0.17586
		444.5	0.17613
		444	0.17639
		443.5	0.1769
		443	0.17713
		442.5	0.17744
		442	0.17768
		441.5	0.17798
		441	0.17828
		440.5	0.17853
		440	0.17876
		439.5	0.17874
		439	0.17899
		438.5	0.17923
		438	0.17957
		437.5	0.17993
		437	0.18027
		436.5	0.18074
		436	0.18103
		435.5	0.18127
		435	0.18171
		434.5	0.18221
		434	0.18256
		433.5	0.18288
		433	0.18343
		432.5	0.18368
		432	0.18399
		431.5	0.18434
		431	0.18465
		430.5	0.18499
		430	0.1851
		429.5	0.1853
		429	0.18559
		428.5	0.18576
		428	0.18588
		427.5	0.18611
		427	0.1864
		426.5	0.18661
		426	0.18685
		425.5	0.18702
		425	0.18727
		424.5	0.18742
		424	0.1877
		423.5	0.18802
		423	0.1886
		422.5	0.18892
		422	0.18921
		421.5	0.18955
		421	0.18964
		420.5	0.18997
		420	0.19043
		419.5	0.19078
		419	0.19103
		418.5	0.19113
		418	0.19156
		417.5	0.19171
		417	0.19201
		416.5	0.19231
		416	0.19251
		415.5	0.19264
		415	0.19267
		414.5	0.19264
		414	0.19285
		413.5	0.19294
		413	0.19306
		412.5	0.19323
		412	0.19322
		411.5	0.19321
		411	0.19328
		410.5	0.19333
		410	0.19345
		409.5	0.19342
		409	0.19347
		408.5	0.1937
		408	0.19395
		407.5	0.19397
		407	0.19405
		406.5	0.19411
		406	0.19405
		405.5	0.19431
		405	0.19445
		404.5	0.19456
		404	0.19469
		403.5	0.19488
		403	0.19523
		402.5	0.19526
		402	0.19543
		401.5	0.19559
		401	0.19579
		400.5	0.1958
		400	0.19589
		399.5	0.19598
		399	0.19623
		398.5	0.19617
		398	0.19622
		397.5	0.19632
		397	0.19601
		396.5	0.19613
		396	0.19611
		395.5	0.19624
		395	0.19633
		394.5	0.19647
		394	0.19641
		393.5	0.19664
		393	0.1967
		392.5	0.19658
		392	0.19622
		391.5	0.19626
		391	0.19609
		390.5	0.19617
		390	0.19612
		389.5	0.19607
		389	0.19606
		388.5	0.19611
		388	0.19621
		387.5	0.19616
		387	0.19621
		386.5	0.19614
		386	0.19611
		385.5	0.19591
		385	0.19593
		384.5	0.19578
		384	0.19551
		383.5	0.19536
		383	0.19527
		382.5	0.19502
		382	0.19479
		381.5	0.19499
		381	0.19499
		380.5	0.19506
		380	0.19496
		379.5	0.1948
		379	0.19465
		378.5	0.19472
		378	0.19458
		377.5	0.19454
		377	0.19434
		376.5	0.19462
		376	0.19438
		375.5	0.19446
		375	0.19458
		374.5	0.19471
		374	0.19498
		373.5	0.19516
		373	0.19524
		372.5	0.19513
		372	0.1951
		371.5	0.19513
		371	0.19515
		370.5	0.19523
		370	0.19531
		369.5	0.19506
		369	0.19483
		368.5	0.19479
		368	0.19455
		367.5	0.19445
		367	0.19438
		366.5	0.19432
		366	0.19429
		365.5	0.19416
		365	0.19394
		364.5	0.19374
		364	0.19363
		363.5	0.19363
		363	0.19353
		362.5	0.19353
		362	0.19348
		361.5	0.1936
		361	0.19356
		360.5	0.1937
		360	0.19384
		359.5	0.19389
		359	0.19369
		358.5	0.19363
		358	0.19353
		357.5	0.19348
		357	0.19339
		356.5	0.1933
		356	0.19314
		355.5	0.19325
		355	0.19308
		354.5	0.1928
		354	0.19272
		353.5	0.19273
		353	0.1928
		352.5	0.19268
		352	0.19281
		351.5	0.19264
		351	0.19259
		350.5	0.19254
		350	0.19255
		349.5	0.19271
		349	0.19294
		348.5	0.19304
		348	0.19318
		347.5	0.19339
		347	0.19346
		346.5	0.19328
		346	0.19325
		345.5	0.19326
		345	0.19318
		344.5	0.19309
		344	0.19283
		343.5	0.19286
		343	0.1928
		342.5	0.19285
		342	0.19273
		341.5	0.19263
		341	0.19264
		340.5	0.19247
		340	0.19223
		339.5	0.19211
		339	0.19213
		338.5	0.19226
		338	0.19226
		337.5	0.19208
		337	0.19217
		336.5	0.19215
		336	0.19254
		335.5	0.19291
		335	0.19308
		334.5	0.19318
		334	0.19303
		333.5	0.19307
		333	0.19319
		332.5	0.19302
		332	0.19296
		331.5	0.19275
		331	0.19281
		330.5	0.19302
		330	0.19297
		329.5	0.19296
		329	0.19289
		328.5	0.19301
		328	0.19305
		327.5	0.19282
		327	0.19253
		326.5	0.19241
		326	0.19246
		325.5	0.19226
		325	0.19231
		324.5	0.19237
		324	0.19264
		323.5	0.1926
		323	0.19247
		322.5	0.1925
		322	0.1928
		321.5	0.19301
		321	0.19321
		320.5	0.19337
		320	0.19356
		319.5	0.19363
		319	0.19373
		318.5	0.19409
		318	0.19421
		317.5	0.19433
		317	0.19424
		316.5	0.19426
		316	0.1944
		315.5	0.19443
		315	0.19432
		314.5	0.19456
		314	0.19487
		313.5	0.195
		313	0.19496
		312.5	0.19498
		312	0.19534
		311.5	0.19562
		311	0.1958
		310.5	0.19584
		310	0.19597
		309.5	0.19607
		309	0.19618
		308.5	0.19594
		308	0.19609
		307.5	0.19635
		307	0.19647
		306.5	0.19658
		306	0.1967
		305.5	0.19681
		305	0.19692
		304.5	0.19704
		304	0.19716
		303.5	0.19727
		303	0.19739
		302.5	0.19751
		302	0.19762
		301.5	0.19774
		301	0.19786
		300.5	0.19798
		300	0.1981

## Sheet: Fig.3c
r (mm), dipolar	∬(𝐁𝑥+𝐁𝑦) d𝐴 (Wb), dipolar	r (mm), quadrupolar	∬(𝐁𝑥+𝐁𝑦) d𝐴 (Wb), quadrupolar
0.000428824	0	0.000428824	7.46639e-08
0.000444817	0.00442	0.000444817	-2.71134e-07
0.000677256	0.00883	0.000677256	-3.75154e-07
0.000825659	0.01325	0.000825659	-7.94813e-07
0.00122	0.01766	0.00122	-1.92902e-06
0.00158	0.02208	0.00158	-1.52218e-06
0.0056	0.02649	0.0056	-5.91599e-06
0.01027	0.03091	0.01027	3.00615e-06
0.08572	0.03533	0.08572	-1.36474e-05
0.11169	0.03974	0.11169	2.07027e-05
0.14536	0.04416	0.14536	-9.73366e-05
0.15203	0.04858	0.15203	-0.000233234
0.15494	0.05299	0.15494	-9.93933e-05
0.1559	0.05741	0.1559	-0.000213363
0.1561	0.06183	0.1561	-7.65553e-05
0.15678	0.06624	0.15678	-6.15243e-05
0.15936	0.07066	0.15936	7.00498e-05
0.16	0.07508	0.16	0.000208272
0.16234	0.0795	0.16234	0.000349496
0.16255	0.08391	0.16255	0.000480986
0.1636	0.08833	0.1636	0.000373814
0.16446	0.09275	0.16446	0.000243098
0.16626	0.09716	0.16626	0.000184098
0.16823	0.10158	0.16823	0.000331815
0.17147	0.106	0.17147	0.000478274
0.18368	0.11041	0.18368	0.000606216
0.18388	0.11483	0.18388	0.000731654
0.188	0.11924	0.188	0.0008648
0.18938	0.12366	0.18938	0.00094416
0.18979	0.12807	0.18979	0.00107
0.19119	0.13248	0.19119	0.00104
0.20211	0.1369	0.20211	0.000882113
0.20282	0.14132	0.20282	0.00070457
0.20346	0.14573	0.20346	0.000560996
0.21967	0.15015	0.21967	0.00039995
0.22133	0.15456	0.22133	0.000464479
0.222	0.15897	0.222	0.000425409
0.22342	0.16338	0.22342	0.000366871
0.22347	0.1678	0.22347	0.000248422
0.22672	0.17221	0.22672	0.000343494
0.23226	0.17663	0.23226	0.000194983
0.23441	0.18105	0.23441	0.000321787
0.23708	0.18546	0.23708	0.000449522
0.24221	0.18988	0.24221	0.000262847
0.24405	0.19429	0.24405	0.000214409
0.25451	0.19871	0.25451	8.83079e-05
0.25993	0.20312	0.25993	3.65511e-05
0.26047	0.20754	0.26047	0.000143059
0.2613	0.21196	0.2613	-8.0365e-05
0.26288	0.21637	0.26288	1.24718e-05
0.2645	0.22078	0.2645	-7.31586e-05
0.26535	0.22519	0.26535	-1.34286e-05
0.26601	0.22961	0.26601	-0.00016899
0.26809	0.23402	0.26809	-0.000125061
0.27061	0.23843	0.27061	-0.000140711
0.2719	0.24285	0.2719	-0.000383595
0.27501	0.24726	0.27501	-0.00022725
0.28022	0.25168	0.28022	-0.000477083
0.28852	0.25611	0.28852	-0.000707356
0.28954	0.26053	0.28954	-0.000955968
0.28994	0.26494	0.28994	-0.00101
0.2923	0.26936	0.2923	-0.00127
0.29304	0.27377	0.29304	-0.00124
0.29665	0.27819	0.29665	-0.0015
0.30003	0.28261	0.30003	-0.00127
0.30126	0.28703	0.30126	-0.001
0.30955	0.29144	0.30955	-0.000786446
0.31165	0.29586	0.31165	-0.00106
0.31241	0.30028	0.31241	-0.00079284
0.31327	0.30469	0.31327	-0.000866852
0.31359	0.3091	0.31359	-0.00084494
0.31571	0.31351	0.31571	-0.000769757
0.3159	0.31792	0.3159	-0.0006972
0.31704	0.32234	0.31704	-0.000418631
0.31714	0.32676	0.31714	-0.000672415
0.31875	0.33118	0.31875	-0.000400124
0.32105	0.33561	0.32105	-0.000166072
0.324	0.34002	0.324	-0.000366367
0.32528	0.34444	0.32528	-0.000184261
0.32648	0.34886	0.32648	9.79611e-05
0.32712	0.35328	0.32712	-1.76192e-05
0.32865	0.35769	0.32865	-8.50264e-05
0.33174	0.36212	0.33174	-0.000381305
0.33304	0.36654	0.33304	-0.000660345
0.33452	0.37095	0.33452	-0.000887394
0.3364	0.37537	0.3364	-0.00107
0.33927	0.37978	0.33927	-0.00129
0.34599	0.38419	0.34599	-0.00129
0.3526	0.3886	0.3526	-0.0015
0.35512	0.393	0.35512	-0.00173
0.35995	0.39742	0.35995	-0.0016
0.35996	0.40182	0.35996	-0.00143
0.36786	0.40623	0.36786	-0.00145
0.36979	0.41064	0.36979	-0.00117
0.37359	0.41506	0.37359	-0.000944936
0.38032	0.41949	0.38032	-0.000727698
0.38227	0.42392	0.38227	-0.00106
0.38356	0.42833	0.38356	-0.000736549
0.38773	0.43274	0.38773	-0.000479111
0.39107	0.43717	0.39107	-0.000825653
0.39124	0.4416	0.39124	-0.000477302
0.39164	0.44601	0.39164	-0.000771516
0.39271	0.45042	0.39271	-0.000691787
0.39353	0.45484	0.39353	-0.000456868
0.39554	0.45927	0.39554	-0.000712571
0.39677	0.46367	0.39677	-0.000868865
0.40088	0.46809	0.40088	-0.0012
0.40489	0.4725	0.40489	-0.00133
0.4127	0.47693	0.4127	-0.001
0.41307	0.48136	0.41307	-0.000775715
0.41333	0.48576	0.41333	-0.000620293
0.41343	0.49019	0.41343	-0.00097127
0.42297	0.49459	0.42297	-0.000773972
0.42362	0.499	0.42362	-0.00106
0.42673	0.5034	0.42673	-0.00116
0.42691	0.50783	0.42691	-0.00148
0.42767	0.51224	0.42767	-0.00157
0.42821	0.51667	0.42821	-0.00122
0.43	0.52107	0.43	-0.00117
0.43016	0.52549	0.43016	-0.000807232
0.43044	0.5299	0.43044	-0.000738976
0.43083	0.5343	0.43083	-0.000823341
0.43127	0.53873	0.43127	-0.0012
0.43414	0.54314	0.43414	-0.00153
0.43681	0.54756	0.43681	-0.00174
0.43706	0.55199	0.43706	-0.00135
0.43939	0.5564	0.43939	-0.00123
0.44001	0.5608	0.44001	-0.00116
0.44047	0.56523	0.44047	-0.000814608
0.44161	0.56965	0.44161	-0.00119
0.44389	0.57406	0.44389	-0.00151
0.4449	0.57847	0.4449	-0.00141
0.44591	0.58287	0.44591	-0.00159
0.44684	0.5873	0.44684	-0.00123
0.44741	0.5917	0.44741	-0.00134
0.44838	0.59613	0.44838	-0.000946416
0.45113	0.60055	0.45113	-0.00134
0.45194	0.60497	0.45194	-0.000948133
0.452	0.60937	0.452	-0.00119
0.45219	0.61379	0.45219	-0.000816681
0.4523	0.61819	0.4523	-0.000764259
0.45304	0.62262	0.45304	-0.00117
0.45674	0.62705	0.45674	-0.00145
0.4578	0.63146	0.4578	-0.00134
0.45801	0.63587	0.45801	-0.00152
0.45871	0.6403	0.45871	-0.00111
0.45905	0.64473	0.45905	-0.000700658
0.46818	0.64916	0.46818	-0.000282376
0.46861	0.6536	0.46861	0.000118326
0.4721	0.658	0.4721	0.000424375
0.47222	0.6624	0.47222	0.000318978
0.47397	0.66682	0.47397	8.82612e-05
0.47441	0.67123	0.47441	0.000432921
0.47527	0.67566	0.47527	0.000857437
0.47528	0.68007	0.47528	0.000735072
0.47594	0.6845	0.47594	0.00116
0.47734	0.6889	0.47734	0.000830139
0.48023	0.69333	0.48023	0.000418552
0.48045	0.69775	0.48045	0.000826318
0.48363	0.70215	0.48363	0.000815028
0.48577	0.70658	0.48577	0.000380899
0.4864	0.71099	0.4864	0.000544127
0.49163	0.71541	0.49163	0.000141395
0.49256	0.71982	0.49256	-0.000237316
0.4929	0.72426	0.4929	-0.000669002
0.49314	0.72869	0.49314	-0.00111
0.49363	0.73311	0.49363	-0.00134
0.49449	0.73751	0.49449	-0.00128
0.49551	0.74191	0.49551	-0.00153
0.49808	0.74634	0.49808	-0.00115
0.50108	0.75074	0.50108	-0.00144
0.5097	0.75518	0.5097	-0.000987781
0.50992	0.75961	0.50992	-0.000663904
0.51774	0.76401	0.51774	-0.000638144
0.52014	0.76841	0.52014	-0.000653418
0.52344	0.7728	0.52344	-0.000443521
0.52811	0.77722	0.52811	-0.000161749
0.52933	0.78164	0.52933	6.51848e-05
0.53085	0.78603	0.53085	-0.000164798
0.53242	0.79043	0.53242	-0.000214435
0.5342	0.79487	0.5342	0.000252895
0.53682	0.79926	0.53682	0.00034937
0.5374	0.8037	0.5374	-0.00012916
0.53783	0.80812	0.53783	-0.000555854
0.53822	0.81252	0.53822	-0.00050698
0.53929	0.81693	0.53929	-0.000919126
0.54199	0.82131	0.54199	-0.000791649
0.54224	0.82572	0.54224	-0.000943931
0.54232	0.83017	0.54232	-0.00050333
0.54257	0.83457	0.54257	-0.000539792
0.5435	0.839	0.5435	-0.000903624
0.54744	0.84341	0.54744	-0.000796164
0.54759	0.8478	0.54759	-0.000534442
0.54801	0.8522	0.54801	-0.000571605
0.54843	0.85663	0.54843	-0.000932982
0.54851	0.86103	0.54851	-0.000975741
0.54997	0.86547	0.54997	-0.00134
0.55096	0.86987	0.55096	-0.00171
0.55172	0.8743	0.55172	-0.00207
0.55199	0.8787	0.55199	-0.0021
0.55269	0.88314	0.55269	-0.00247
0.55295	0.88758	0.55295	-0.00291
0.55585	0.89202	0.55585	-0.00328
0.55856	0.89641	0.55856	-0.00335
0.55917	0.90082	0.55917	-0.0038
0.56012	0.90522	0.56012	-0.00384
0.56066	0.90966	0.56066	-0.00421
0.56349	0.9141	0.56349	-0.00382
0.56354	0.91853	0.56354	-0.00432
0.56365	0.92296	0.56365	-0.00482
0.56381	0.92737	0.56381	-0.00498
0.56418	0.93178	0.56418	-0.00515
0.56758	0.93621	0.56758	-0.00466
0.5676	0.94062	0.5676	-0.00511
0.56961	0.94503	0.56961	-0.00493
0.57185	0.94942	0.57185	-0.00525
0.5742	0.95381	0.5742	-0.00498
0.57461	0.95825	0.57461	-0.00463
0.57503	0.96266	0.57503	-0.00417
0.57523	0.96705	0.57523	-0.00444
0.57545	0.97146	0.57545	-0.00428
0.57629	0.97584	0.57629	-0.00403
0.5765	0.98025	0.5765	-0.0042
0.57764	0.98469	0.57764	-0.00368
0.57797	0.98908	0.57797	-0.00354
0.57856	0.99347	0.57856	-0.00353
0.58002	0.99792	0.58002	-0.00306
0.58132	1.0023	0.58132	-0.00294
0.58252	1.0067	0.58252	-0.00255
0.58364	1.01115	0.58364	-0.00208
0.58438	1.01556	0.58438	-0.00192
0.58443	1.01997	0.58443	-0.00144
0.58651	1.02442	0.58651	-0.00102
0.58754	1.02886	0.58754	-0.0015
0.58816	1.03325	0.58816	-0.00139
0.58867	1.0377	0.58867	-0.0019
0.58889	1.04214	0.58889	-0.00243
0.59	1.04654	0.59	-0.00285
0.59065	1.05099	0.59065	-0.00237
0.59226	1.05537	0.59226	-0.00225
0.59238	1.05975	0.59238	-0.00239
0.59679	1.0642	0.59679	-0.00287
0.59776	1.0686	0.59776	-0.00326
0.59828	1.07303	0.59828	-0.00379
0.60116	1.07742	0.60116	-0.00393
0.60366	1.08183	0.60366	-0.00376
0.60487	1.08626	0.60487	-0.0043
0.60612	1.09071	0.60612	-0.00478
0.60718	1.0951	0.60718	-0.00442
0.60776	1.09953	0.60776	-0.00415
0.6112	1.10391	0.6112	-0.00438
0.61194	1.10829	0.61194	-0.00454
0.61265	1.11271	0.61265	-0.00506
0.61615	1.11712	0.61615	-0.00493
0.61681	1.12152	0.61681	-0.00448
0.61814	1.12596	0.61814	-0.00407
0.61892	1.13034	0.61892	-0.00382
0.62032	1.13474	0.62032	-0.0034
0.6207	1.13915	0.6207	-0.00291
0.62252	1.14353	0.62252	-0.00261
0.62726	1.14797	0.62726	-0.00206
0.6336	1.1524	0.6336	-0.00236
0.63393	1.15679	0.63393	-0.00194
0.63629	1.16123	0.63629	-0.00137
0.63817	1.16562	0.63817	-0.00135
0.6382	1.16999	0.6382	-0.0015
0.64347	1.17442	0.64347	-0.00177
0.64503	1.17884	0.64503	-0.00122
0.64542	1.18329	0.64542	-0.000721355
0.64622	1.18772	0.64622	-0.000429878
0.64688	1.19217	0.64688	-0.000990683
0.64959	1.19655	0.64959	-0.00122
0.65232	1.20099	0.65232	-0.000831317
0.65254	1.20541	0.65254	-0.000515766
0.65351	1.20981	0.65351	-0.00097532
0.65351	1.2142	0.65351	-0.001
0.65361	1.2186	0.65361	-0.0015
0.65512	1.22298	0.65512	-0.00184
0.65886	1.22736	0.65886	-0.00188
0.65912	1.23174	0.65912	-0.00209
0.65914	1.23619	0.65914	-0.00151
0.65997	1.2406	0.65997	-0.00167
0.66085	1.24505	0.66085	-0.00109
0.6633	1.24949	0.6633	-0.000512612
0.66361	1.25387	0.66361	-0.000527679
0.66471	1.2583	0.66471	-0.000856189
0.66486	1.26276	0.66486	-0.00138
0.66691	1.2672	0.66691	-0.000961277
0.66713	1.27162	0.66713	-0.00152
0.6701	1.27601	0.6701	-0.00109
0.67048	1.28047	0.67048	-0.000505159
0.67121	1.28493	0.67121	7.87887e-05
0.67133	1.28933	0.67133	-0.000103415
0.67243	1.29371	0.67243	0.000110432
0.67355	1.2981	0.67355	0.000192205
0.67372	1.30252	0.67372	0.000454202
0.67383	1.30694	0.67383	0.000152185
0.67433	1.31133	0.67433	0.000174377
0.67494	1.3157	0.67494	-0.000116856
0.67549	1.32016	0.67549	0.000389519
0.67554	1.32456	0.67554	0.000228066
0.67649	1.32899	0.67649	0.000535693
0.67784	1.33343	0.67784	0.00114
0.67942	1.33783	0.67942	0.00128
0.68047	1.34229	0.68047	0.00188
0.68112	1.34675	0.68112	0.00247
0.68156	1.3512	0.68156	0.00306
0.68279	1.35561	0.68279	0.00325
0.68344	1.36001	0.68344	0.00311
0.6835	1.36447	0.6835	0.00254
0.68366	1.36893	0.68366	0.00201
0.68392	1.37331	0.68392	0.00198
0.68941	1.37773	0.68941	0.00256
0.6917	1.38216	0.6917	0.00315
0.69247	1.38654	0.69247	0.00274
0.69351	1.39091	0.69351	0.00265
0.69376	1.39533	0.69376	0.00209
0.69424	1.39978	0.69424	0.00161
0.69658	1.40415	0.69658	0.00136
0.69664	1.40861	0.69664	0.00189
0.69857	1.41298	0.69857	0.00218
0.69872	1.41743	0.69872	0.00271
0.7052	1.42182	0.7052	0.00278
0.706	1.42623	0.706	0.00261
0.70606	1.43069	0.70606	0.00316
0.70647	1.43514	0.70647	0.00253
0.70664	1.43954	0.70664	0.00306
0.70671	1.44393	0.70671	0.00259
0.70688	1.44838	0.70688	0.00196
0.71142	1.45275	0.71142	0.00208
0.71151	1.45714	0.71151	0.002
0.71172	1.46158	0.71172	0.00157
0.71182	1.46604	0.71182	0.00211
0.71254	1.47044	0.71254	0.00265
0.71292	1.47481	0.71292	0.0028
0.71313	1.47925	0.71313	0.00218
0.71379	1.4837	0.71379	0.00281
0.71438	1.48815	0.71438	0.00218
0.71529	1.49252	0.71529	0.0018
0.71541	1.49698	0.71541	0.00116
0.71558	1.50138	0.71558	0.0017
0.71776	1.50576	0.71776	0.00212
0.71812	1.5102	0.71812	0.0015
0.71936	1.51457	0.71936	0.00185
0.71952	1.51894	0.71952	0.0017
0.71958	1.5234	0.71958	0.00106
0.71979	1.5278	0.71979	0.0016
0.72019	1.53226	0.72019	0.00214
0.72025	1.53671	0.72025	0.0015
0.72041	1.54111	0.72041	0.00204
0.72077	1.54555	0.72077	0.00165
0.7225	1.54998	0.7225	0.00102
0.72263	1.55436	0.72263	0.00148
0.72283	1.55879	0.72283	0.000851142
0.72372	1.56321	0.72372	0.000596735
0.72383	1.56761	0.72383	0.000776543
0.72391	1.57204	0.72391	0.00139
0.72469	1.5765	0.72469	0.00074657
0.72816	1.58095	0.72816	0.0014
0.72856	1.58539	0.72856	0.000761387
0.72903	1.58982	0.72903	0.000128761
0.72913	1.59426	0.72913	0.000759088
0.72944	1.59872	0.72944	0.00136
0.73109	1.60319	0.73109	0.000786499
0.73603	1.60764	0.73603	0.00144
0.73771	1.612	0.73771	0.00125
0.73788	1.61637	0.73788	0.0014
0.73801	1.62074	0.73801	0.00153
0.73941	1.62513	0.73941	0.00165
0.74698	1.62952	0.74698	0.00214
0.74865	1.63398	0.74865	0.00281
0.75012	1.63837	0.75012	0.00267
0.75026	1.6428	0.75026	0.00203
0.75037	1.64723	0.75037	0.00169
0.75076	1.65168	0.75076	0.00213
0.75105	1.6561	0.75105	0.00276
0.75126	1.66057	0.75126	0.00212
0.7533	1.66493	0.7533	0.00236
0.75405	1.66939	0.75405	0.00295
0.75526	1.67386	0.75526	0.00362
0.75547	1.67822	0.75547	0.00326
0.75904	1.68259	0.75904	0.00346
0.7592	1.68702	0.7592	0.00382
0.75975	1.6914	0.75975	0.00384
0.76005	1.69576	0.76005	0.00368
0.762	1.70021	0.762	0.00322
0.76204	1.70467	0.76204	0.0039
0.76218	1.70908	0.76218	0.00329
0.76226	1.71345	0.76226	0.00332
0.76418	1.7179	0.76418	0.00379
0.76994	1.72237	0.76994	0.00314
0.77002	1.72674	0.77002	0.00303
0.77086	1.7311	0.77086	0.00283
0.7712	1.73547	0.7712	0.0029
0.77524	1.73992	0.77524	0.00358
0.77546	1.74428	0.77546	0.00382
0.77568	1.74865	0.77568	0.00385
0.77973	1.75302	0.77973	0.00389
0.78022	1.75739	0.78022	0.00344
0.78222	1.76186	0.78222	0.00408
0.78301	1.76622	0.78301	0.00434
0.78719	1.77063	0.78719	0.00412
0.7876	1.77502	0.7876	0.00395
0.78776	1.77945	0.78776	0.00431
0.78812	1.78381	0.78812	0.00399
0.78814	1.78821	0.78814	0.00342
0.78866	1.79258	0.78866	0.00346
0.7888	1.79703	0.7888	0.00393
0.78901	1.80139	0.78901	0.00434
0.7894	1.80576	0.7894	0.00473
0.79043	1.81012	0.79043	0.00513
0.79088	1.81453	0.79088	0.00577
0.79239	1.81901	0.79239	0.00509
0.79283	1.82337	0.79283	0.00514
0.79299	1.82785	0.79299	0.00583
0.7967	1.83221	0.7967	0.00577
0.79673	1.83658	0.79673	0.00618
0.79916	1.84099	0.79916	0.00587
0.79934	1.84545	0.79934	0.00638
0.79983	1.84987	0.79983	0.00704
0.80143	1.85423	0.80143	0.00744
0.80366	1.85864	0.80366	0.00769
0.80383	1.86302	0.80383	0.00779
0.80506	1.8675	0.80506	0.00848
0.80517	1.87193	0.80517	0.00884
0.80546	1.8763	0.80546	0.00886
0.80557	1.88066	0.80557	0.00878
0.80665	1.88502	0.80665	0.00903
0.8072	1.88946	0.8072	0.00832
0.81091	1.89394	0.81091	0.00766
0.81245	1.89834	0.81245	0.00705
0.81308	1.90277	0.81308	0.00745
0.81446	1.90719	0.81446	0.00772
0.81638	1.91156	0.81638	0.0072
0.81662	1.91597	0.81662	0.00746
0.81686	1.92036	0.81686	0.00687
0.81811	1.92483	0.81811	0.00744
0.81833	1.92928	0.81833	0.00792
0.81921	1.93368	0.81921	0.00815
0.82361	1.93816	0.82361	0.00751
0.82372	1.94262	0.82372	0.00693
0.82379	1.947	0.82379	0.00744
0.82424	1.95136	0.82424	0.00738
0.82516	1.95577	0.82516	0.00764
0.82671	1.96019	0.82671	0.00833
0.82707	1.96465	0.82707	0.00759
0.82784	1.96911	0.82784	0.00833
0.8287	1.97358	0.8287	0.00759
0.82894	1.97804	0.82894	0.00833
0.82916	1.98243	0.82916	0.00772
0.82956	1.98679	0.82956	0.00728
0.83231	1.99116	0.83231	0.0078
0.83306	1.99555	0.83306	0.00721
0.83307	1.99992	0.83307	0.00717
0.83396	2.00429	0.83396	0.00768
0.83422	2.00873	0.83422	0.0084
0.83573	2.01308	0.83573	0.00853
0.83695	2.01746	0.83695	0.00847
0.83696	2.02183	0.83696	0.00898
0.83709	2.02629	0.83709	0.00824
0.83718	2.03073	0.83718	0.00751
0.8372	2.03512	0.8372	0.00736
0.83736	2.03959	0.83736	0.00678
0.83752	2.04399	0.83752	0.00613
0.83885	2.0484	0.83885	0.00639
0.83945	2.05283	0.83945	0.00678
0.83949	2.05719	0.83949	0.0066
0.83957	2.06156	0.83957	0.00714
0.84158	2.06592	0.84158	0.00711
0.8417	2.07034	0.8417	0.00779
0.84173	2.07469	0.84173	0.00747
0.84234	2.07916	0.84234	0.00811
0.84662	2.08358	0.84662	0.00741
0.84685	2.08803	0.84685	0.00815
0.84706	2.09242	0.84706	0.00754
0.84845	2.09686	0.84845	0.00711
0.84866	2.10133	0.84866	0.00769
0.84928	2.10568	0.84928	0.00731
0.85013	2.11011	0.85013	0.00659
0.85027	2.11458	0.85027	0.006
0.85185	2.11902	0.85185	0.00675
0.85251	2.1235	0.85251	0.00749
0.85335	2.1279	0.85335	0.00726
0.85422	2.13237	0.85422	0.00667
0.85519	2.13682	0.85519	0.00714
0.85584	2.14129	0.85584	0.00654
0.85637	2.14577	0.85637	0.00578
0.85776	2.1502	0.85776	0.00536
0.85788	2.15457	0.85788	0.00532
0.85795	2.15896	0.85795	0.00592
0.85838	2.16332	0.85838	0.0054
0.85902	2.16767	0.85902	0.00576
0.86254	2.17204	0.86254	0.00575
0.86292	2.17648	0.86292	0.0053
0.86294	2.18094	0.86294	0.00454
0.86317	2.18542	0.86317	0.00378
0.86322	2.18986	0.86322	0.00333
0.86455	2.19433	0.86455	0.00274
0.86488	2.1987	0.86488	0.00279
0.86665	2.20318	0.86665	0.00203
0.86703	2.20757	0.86703	0.00264
0.86842	2.21197	0.86842	0.00238
0.87038	2.21635	0.87038	0.00298
0.87113	2.2208	0.87113	0.00374
0.87118	2.22517	0.87118	0.00368
0.87129	2.22965	0.87129	0.00291
0.87211	2.23409	0.87211	0.00248
0.8732	2.23856	0.8732	0.00326
0.87324	2.24304	0.87324	0.00248
0.87435	2.2474	0.87435	0.00253
0.87482	2.25186	0.87482	0.00309
0.87568	2.25631	0.87568	0.00263
0.87649	2.26075	0.87649	0.00219
0.8768	2.26523	0.8768	0.00141
0.87738	2.26967	0.87738	0.00217
0.87866	2.27409	0.87866	0.00144
0.88327	2.2785	0.88327	0.00118
0.88363	2.28287	0.88363	0.00178
0.88395	2.28736	0.88395	0.00249
0.88398	2.29171	0.88398	0.00284
0.8859	2.29618	0.8859	0.00223
0.88791	2.30067	0.88791	0.00296
0.88941	2.30505	0.88941	0.00358
0.88973	2.30954	0.88973	0.00284
0.88991	2.31388	0.88991	0.0026
0.89196	2.31829	0.89196	0.00329
0.89295	2.32268	0.89295	0.00305
0.89307	2.32717	0.89307	0.0038
0.8936	2.33163	0.8936	0.00432
0.89394	2.33601	0.89394	0.00494
0.89543	2.34035	0.89543	0.00532
0.89586	2.3447	0.89586	0.00544
0.89618	2.34905	0.89618	0.00561
0.89778	2.3534	0.89778	0.00511
0.89815	2.35782	0.89815	0.00545
0.90171	2.36217	0.90171	0.0054
0.90224	2.36657	0.90224	0.00472
0.9033	2.37106	0.9033	0.00399
0.90372	2.37555	0.90372	0.00472
0.90398	2.3799	0.90398	0.00486
0.90424	2.38433	0.90424	0.00445
0.90521	2.38882	0.90521	0.00524
0.90546	2.39316	0.90546	0.00495
0.90547	2.39753	0.90547	0.00436
0.9055	2.40187	0.9055	0.00391
0.90582	2.40622	0.90582	0.0038
0.9059	2.41071	0.9059	0.00454
0.90624	2.41506	0.90624	0.00495
0.90842	2.41947	0.90842	0.00569
0.90906	2.42397	0.90906	0.00492
0.90931	2.42833	0.90931	0.00496
0.90939	2.43282	0.90939	0.0057
0.91202	2.4373	0.91202	0.00489
0.91219	2.44166	0.91219	0.00436
0.91315	2.446	0.91315	0.00481
0.9148	2.45049	0.9148	0.00562
0.9181	2.45483	0.9181	0.00574
0.91895	2.45921	0.91895	0.00561
0.92063	2.46369	0.92063	0.00626
0.92366	2.46808	0.92366	0.00644
0.924	2.47257	0.924	0.00573
0.92431	2.477	0.92431	0.00651
0.9272	2.4814	0.9272	0.00721
0.92797	2.48586	0.92797	0.00778
0.92828	2.49034	0.92828	0.0086
0.92836	2.49473	0.92836	0.0088
0.92858	2.49907	0.92858	0.00908
0.92925	2.50345	0.92925	0.00925
0.93009	2.50794	0.93009	0.00995
0.93262	2.51233	0.93262	0.01015
0.93298	2.51673	0.93298	0.00985
0.9359	2.52112	0.9359	0.01005
0.93689	2.52547	0.93689	0.01059
0.93726	2.52984	0.93726	0.00996
0.93873	2.53428	0.93873	0.01042
0.93947	2.53867	0.93947	0.01061
0.94043	2.54302	0.94043	0.01011
0.94068	2.54747	0.94068	0.01063
0.94077	2.55183	0.94077	0.01061
0.94313	2.5563	0.94313	0.01003
0.94647	2.56079	0.94647	0.01086
0.94656	2.56518	0.94656	0.01105
0.94757	2.56966	0.94757	0.01173
0.94823	2.574	0.94823	0.0121
0.94884	2.57836	0.94884	0.01152
0.95283	2.58284	0.95283	0.01237
0.9541	2.58735	0.9541	0.01158
0.95421	2.59183	0.95421	0.01073
0.95527	2.59626	0.95527	0.01114
0.95562	2.60075	0.95562	0.01181
0.95719	2.60517	0.95719	0.01102
0.9577	2.60958	0.9577	0.01178
0.95818	2.61402	0.95818	0.01096
0.95855	2.61848	0.95855	0.01181
0.95981	2.62297	0.95981	0.01266
0.96037	2.62736	0.96037	0.01195
0.96117	2.63184	0.96117	0.01263
0.96273	2.63628	0.96273	0.01181
0.96281	2.64062	0.96281	0.0114
0.96307	2.64495	0.96307	0.01125
0.96346	2.64939	0.96346	0.01043
0.96375	2.6538	0.96375	0.00967
0.96429	2.65813	0.96429	0.00924
0.96559	2.66262	0.96559	0.00993
0.96562	2.66706	0.96562	0.0091
0.96709	2.67146	0.96709	0.00836
0.96717	2.67583	0.96717	0.00845
0.96845	2.68033	0.96845	0.00928
0.96853	2.68482	0.96853	0.01014
0.96902	2.68931	0.96902	0.00927
0.96913	2.69363	0.96913	0.00898
0.96949	2.69809	0.96949	0.00983
0.96956	2.70258	0.96956	0.0091
0.96979	2.70706	0.96979	0.00824
0.97184	2.7115	0.97184	0.0074
0.97475	2.71598	0.97475	0.00675
0.97679	2.72045	0.97679	0.00762
0.97723	2.72478	0.97723	0.00805
0.97784	2.72913	0.97784	0.00865
0.97854	2.73355	0.97854	0.00944
0.98129	2.73789	0.98129	0.00943
0.98159	2.74225	0.98159	0.00947
0.98292	2.74665	0.98292	0.00872
0.98407	2.75114	0.98407	0.0096
0.98543	2.75564	0.98543	0.0088
0.98566	2.7601	0.98566	0.00827
0.98566	2.76458	0.98566	0.0076
0.98586	2.76891	0.98586	0.00743
0.98616	2.77325	0.98616	0.00729
0.98646	2.77757	0.98646	0.00762
0.9867	2.7819	0.9867	0.00715
0.98676	2.78632	0.98676	0.0068
0.98716	2.79079	0.98716	0.00593
0.98726	2.79512	0.98726	0.0058
0.98853	2.79963	0.98853	0.0066
0.98995	2.80396	0.98995	0.00709
0.99057	2.80829	0.99057	0.00668
0.99185	2.81261	0.99185	0.00624
0.99217	2.81702	0.99217	0.00703
0.99252	2.82144	0.99252	0.00739
0.99268	2.8259	0.99268	0.00827
0.9934	2.83026	0.9934	0.00763
0.99545	2.83461	0.99545	0.00762
0.9956	2.83908	0.9956	0.0085
0.99579	2.84349	0.99579	0.00887
0.99593	2.84784	0.99593	0.00888
0.99629	2.85225	0.99629	0.00968
0.99673	2.85667	0.99673	0.01004
0.997	2.8611	0.997	0.00962
0.99775	2.86551	0.99775	0.00998
0.99805	2.86996	0.99805	0.00949
0.99849	2.87445	0.99849	0.01019
0.99863	2.87887	0.99863	0.01056
0.99893	2.88331	0.99893	0.01104
1.00076	2.88773	1.00076	0.0107
1.00271	2.89205	1.00271	0.011
1.00329	2.89646	1.00329	0.01136
1.00368	2.90087	1.00368	0.01058
1.00455	2.90519	1.00455	0.01012
1.00468	2.90961	1.00468	0.01049
1.0055	2.9141	1.0055	0.00959
1.00626	2.91845	1.00626	0.01017
1.00639	2.92279	1.00639	0.00958
1.00648	2.92724	1.00648	0.00871
1.00662	2.93171	1.00662	0.00782
1.00703	2.93604	1.00703	0.00802
1.00812	2.94038	1.00812	0.00798
1.00872	2.94484	1.00872	0.00886
1.01013	2.9492	1.01013	0.00952
1.01068	2.95365	1.01068	0.009
1.0108	2.95815	1.0108	0.00811
1.01151	2.96266	1.01151	0.00733
1.01167	2.96698	1.01167	0.00752
1.01172	2.97149	1.01172	0.00663
1.01201	2.97592	1.01201	0.00748
1.01248	2.98039	1.01248	0.00658
1.01268	2.98491	1.01268	0.00744
1.01286	2.98941	1.01286	0.00655
1.01379	2.99392	1.01379	0.00577
1.0158	2.99836	1.0158	0.00664
1.0159	3.00286	1.0159	0.00754
1.01627	3.00719	1.01627	0.00773
1.01698	3.01169	1.01698	0.00684
1.01719	3.0162	1.01719	0.00605
1.01849	3.02071	1.01849	0.00527
1.01854	3.02505	1.01854	0.00526
1.01874	3.02937	1.01874	0.00563
1.02006	3.03388	1.02006	0.00474
1.0208	3.03821	1.0208	0.0042
1.02199	3.04267	1.02199	0.00366
1.02267	3.04699	1.02267	0.00385
1.02287	3.05131	1.02287	0.00406
1.02332	3.0557	1.02332	0.00482
1.02362	3.06016	1.02362	0.00539
1.0241	3.06448	1.0241	0.00494
1.02429	3.06881	1.02429	0.00514
1.02517	3.07326	1.02517	0.00463
1.0253	3.07773	1.0253	0.00525
1.02597	3.08207	1.02597	0.00528
1.02612	3.08649	1.02612	0.00444
1.02613	3.091	1.02613	0.00532
1.02648	3.09549	1.02648	0.00466
1.02725	3.09988	1.02725	0.00493
1.02738	3.10427	1.02738	0.00465
1.0274	3.10878	1.0274	0.00375
1.02797	3.11329	1.02797	0.00284
1.02838	3.11777	1.02838	0.00221
1.02872	3.1221	1.02872	0.00209
1.02896	3.12661	1.02896	0.00299
1.0293	3.13096	1.0293	0.00294
1.02936	3.1353	1.02936	0.00293
1.02989	3.13981	1.02989	0.00202
1.03019	3.14419	1.03019	0.00182
1.0325	3.1487	1.0325	0.00265
1.03251	3.15303	1.03251	0.00282
1.0332	3.15744	1.0332	0.00366
1.03331	3.16186	1.03331	0.00327
1.0336	3.16627	1.0336	0.00409
1.03487	3.17078	1.03487	0.00494
1.03623	3.17514	1.03623	0.00483
1.03637	3.17965	1.03637	0.00404
1.03806	3.18397	1.03806	0.00371
1.03825	3.18843	1.03825	0.00463
1.03829	3.19291	1.03829	0.00371
1.04094	3.19743	1.04094	0.00459
1.04112	3.20194	1.04112	0.00373
1.04306	3.20646	1.04306	0.00457
1.04362	3.21086	1.04362	0.00424
1.04517	3.21518	1.04517	0.00444
1.04631	3.21951	1.04631	0.00391
1.04679	3.22388	1.04679	0.00408
1.04745	3.22826	1.04745	0.00484
1.04757	3.23277	1.04757	0.00568
1.04864	3.2371	1.04864	0.0051
1.05024	3.24142	1.05024	0.00546
1.05024	3.24573	1.05024	0.00574
1.0518	3.25009	1.0518	0.00645
1.0533	3.25458	1.0533	0.00551
1.05374	3.25891	1.05374	0.00547
1.05565	3.26338	1.05565	0.00608
1.05567	3.26775	1.05567	0.00622
1.05804	3.27207	1.05804	0.00678
1.05865	3.27646	1.05865	0.00703
1.05875	3.28092	1.05875	0.0061
1.05917	3.28524	1.05917	0.00559
1.05955	3.28956	1.05955	0.00533
1.06071	3.29394	1.06071	0.0051
1.06113	3.29839	1.06113	0.00602
1.06181	3.30275	1.06181	0.00586
1.06241	3.30725	1.06241	0.00491
1.06265	3.3116	1.06265	0.00425
1.06349	3.31595	1.06349	0.00414
1.06384	3.32043	1.06384	0.00479
1.06489	3.32492	1.06489	0.00412
1.06709	3.32927	1.06709	0.00422
1.06721	3.33363	1.06721	0.00348
1.06996	3.33794	1.06996	0.00312
1.07149	3.34246	1.07149	0.00395
1.07185	3.34682	1.07185	0.00383
1.07249	3.35117	1.07249	0.00373
1.0725	3.35569	1.0725	0.00466
1.07275	3.36018	1.07275	0.00397
1.07322	3.36449	1.07322	0.00373
1.07367	3.36895	1.07367	0.00315
1.07369	3.37344	1.07369	0.00385
1.0745	3.37796	1.0745	0.0048
1.07502	3.3824	1.07502	0.00528
1.07518	3.38686	1.07518	0.00434
1.07596	3.39117	1.07596	0.00395
1.07815	3.39569	1.07815	0.00304
1.07828	3.40003	1.07828	0.00307
1.07878	3.40456	1.07878	0.00395
1.07902	3.40906	1.07902	0.00491
1.07951	3.41345	1.07951	0.0041
1.08028	3.41791	1.08028	0.00316
1.08091	3.42222	1.08091	0.00365
1.08148	3.42653	1.08148	0.0041
1.08215	3.43092	1.08215	0.00439
1.08351	3.43543	1.08351	0.00363
1.08468	3.43994	1.08468	0.00266
1.0878	3.44444	1.0878	0.00341
1.08806	3.44877	1.08806	0.00351
1.08823	3.45315	1.08823	0.00269
1.08912	3.45749	1.08912	0.00336
1.08939	3.4618	1.08939	0.00368
1.08946	3.46619	1.08946	0.00286
1.08952	3.47065	1.08952	0.00191
1.08986	3.47504	1.08986	0.00274
1.08996	3.47948	1.08996	0.00366
1.09001	3.48397	1.09001	0.00464
1.09031	3.48836	1.09031	0.00381
1.09045	3.49285	1.09045	0.00478
1.09132	3.49715	1.09132	0.0045
1.09148	3.50154	1.09148	0.00368
1.09157	3.50602	1.09157	0.00432
1.09224	3.51053	1.09224	0.00529
1.09315	3.51497	1.09315	0.00577
1.09351	3.51928	1.09351	0.00522
1.09356	3.52372	1.09356	0.0043
1.09357	3.52803	1.09357	0.00404
1.09374	3.53237	1.09374	0.00403
1.09479	3.53669	1.09479	0.00409
1.09503	3.54105	1.09503	0.00333
1.0953	3.54551	1.0953	0.00238
1.09591	3.55	1.09591	0.00171
1.09626	3.55442	1.09626	0.000818248
1.09686	3.55893	1.09686	0.00161
1.09779	3.56346	1.09779	0.000731642
1.09948	3.56781	1.09948	0.000622158
1.10013	3.57225	1.10013	0.00111
1.10087	3.57655	1.10087	0.000646593
1.10257	3.58088	1.10257	0.000589448
1.10419	3.58524	1.10419	-0.000178482
1.10451	3.58968	1.10451	0.00032656
1.10548	3.59421	1.10548	0.0013
1.10563	3.59867	1.10563	0.00189
1.10566	3.60311	1.10566	0.00139
1.10647	3.60754	1.10647	0.00187
1.10803	3.61194	1.10803	0.00155
1.10838	3.6163	1.10838	0.00232
1.10942	3.62083	1.10942	0.00326
1.10955	3.62532	1.10955	0.00425
1.11053	3.62969	1.11053	0.00347
1.11054	3.63403	1.11054	0.00418
1.1123	3.63836	1.1123	0.00485
1.11251	3.64278	1.11251	0.00396
1.11264	3.64731	1.11264	0.003
1.11371	3.65182	1.11371	0.002
1.11377	3.65627	1.11377	0.00296
1.11381	3.66066	1.11381	0.00213
1.11436	3.66496	1.11436	0.00265
1.11545	3.66927	1.11545	0.00288
1.11546	3.67359	1.11546	0.0028
1.11618	3.67789	1.11618	0.00305
1.11754	3.68225	1.11754	0.00229
1.119	3.68661	1.119	0.00151
1.11975	3.69114	1.11975	0.00236
1.12037	3.69549	1.12037	0.00249
1.12042	3.6998	1.12042	0.00232
1.12085	3.70432	1.12085	0.00132
1.12104	3.70863	1.12104	0.00115
1.12148	3.71294	1.12148	0.000983415
1.122	3.71724	1.122	0.000810554
1.12201	3.72155	1.12201	0.000638854
1.12354	3.72589	1.12354	0.000689403
1.12368	3.7302	1.12368	0.000516361
1.12399	3.7345	1.12399	0.0003453
1.12536	3.7388	1.12536	9.14139e-05
1.12536	3.74311	1.12536	0.000586934
1.12541	3.74751	1.12541	0.000221227
1.12639	3.75192	1.12639	0.00111
1.12826	3.75625	1.12826	0.00181
1.12843	3.76057	1.12843	0.00177
1.12956	3.76491	1.12956	0.00106
1.13005	3.76941	1.13005	0.00207
1.13022	3.77383	1.13022	0.003
1.13034	3.77819	1.13034	0.00285
1.13036	3.78267	1.13036	0.00385
1.13175	3.78697	1.13175	0.00413
1.13183	3.79141	1.13183	0.00463
1.13201	3.79571	1.13201	0.00434
1.13228	3.80001	1.13228	0.00459
1.1323	3.80453	1.1323	0.00378
1.13259	3.80885	1.13259	0.00313
1.13408	3.81325	1.13408	0.00349
1.13476	3.81777	1.13476	0.00267
1.13526	3.8222	1.13526	0.00221
1.13681	3.82654	1.13681	0.00294
1.13746	3.83084	1.13746	0.00277
1.13806	3.83537	1.13806	0.00193
1.1381	3.83989	1.1381	0.000918559
1.13878	3.84435	1.13878	0.000324681
1.13937	3.84888	1.13937	-0.000557742
1.1405	3.8532	1.1405	-0.00119
1.14069	3.85767	1.14069	-0.000194202
1.14146	3.86208	1.14146	0.000204403
1.14281	3.86656	1.14281	-0.000452865
1.14355	3.87087	1.14355	-0.000378135
1.14368	3.87525	1.14368	-0.000130163
1.14401	3.87958	1.14401	0.000581946
1.14443	3.8841	1.14443	0.0016
1.14463	3.88862	1.14463	0.00242
1.14536	3.89291	1.14536	0.00289
1.14548	3.89722	1.14548	0.00303
1.1456	3.90175	1.1456	0.00203
1.14607	3.90612	1.14607	0.00226
1.14704	3.91066	1.14704	0.00322
1.14923	3.91496	1.14923	0.0036
1.14927	3.91946	1.14927	0.00257
1.14994	3.92378	1.14994	0.00261
1.1504	3.92832	1.1504	0.00352
1.15158	3.93262	1.15158	0.00404
1.15258	3.93695	1.15258	0.00399
1.1551	3.94145	1.1551	0.00296
1.15544	3.94597	1.15544	0.00214
1.15669	3.95048	1.15669	0.00292
1.15699	3.95479	1.15699	0.00285
1.1579	3.95916	1.1579	0.00201
1.15817	3.96354	1.15817	0.00228
1.15851	3.96807	1.15851	0.00331
1.1591	3.97259	1.1591	0.00247
1.15929	3.97714	1.15929	0.00152
1.16009	3.98168	1.16009	0.0025
1.16134	3.98597	1.16134	0.002
1.16141	3.99031	1.16141	0.00273
1.16309	3.99472	1.16309	0.0023
1.16353	3.99916	1.16353	0.00327
1.16422	4.00345	1.16422	0.00353
1.16711	4.0079	1.16711	0.00299
1.16716	4.01227	1.16716	0.00323
1.16719	4.01682	1.16719	0.0042
1.16722	4.02111	1.16722	0.00381
1.16783	4.02552	1.16783	0.00475
1.16813	4.02982	1.16813	0.00412
1.16993	4.03411	1.16993	0.00375
1.17064	4.03859	1.17064	0.00308
1.17098	4.04296	1.17098	0.00329
1.17171	4.04727	1.17171	0.00263
1.1725	4.05181	1.1725	0.00365
1.17256	4.05617	1.17256	0.00447
1.17312	4.06071	1.17312	0.00546
1.17324	4.06526	1.17324	0.00641
1.17359	4.06965	1.17359	0.00608
1.17394	4.07411	1.17394	0.00669
1.17464	4.0786	1.17464	0.00565
1.17754	4.08315	1.17754	0.00468
1.17759	4.08751	1.17759	0.00448
1.17819	4.09201	1.17819	0.00525
1.17907	4.09644	1.17907	0.00427
1.17949	4.10076	1.17949	0.00358
1.17993	4.10531	1.17993	0.00263
1.18054	4.10959	1.18054	0.00222
1.18079	4.11406	1.18079	0.00325
1.18204	4.11861	1.18204	0.00229
1.18309	4.12294	1.18309	0.00239
1.18481	4.12723	1.18481	0.00281
1.18526	4.13159	1.18526	0.00262
1.18533	4.13613	1.18533	0.00363
1.18549	4.14042	1.18549	0.00324
1.18576	4.1447	1.18576	0.00284
1.18601	4.14901	1.18601	0.00347
1.18683	4.15339	1.18683	0.00258
1.18708	4.15792	1.18708	0.00152
1.1872	4.16223	1.1872	0.00158
1.18888	4.16673	1.18888	0.00264
1.18904	4.17102	1.18904	0.00222
1.19023	4.17551	1.19023	0.0015
1.19032	4.17995	1.19032	0.000974362
1.19043	4.18447	1.19043	0.000187476
1.19071	4.18901	1.19071	0.00114
1.19198	4.19355	1.19198	0.00207
1.19348	4.19793	1.19348	0.00295
1.19373	4.20238	1.19373	0.00397
1.19437	4.2068	1.19437	0.00301
1.19454	4.21112	1.19454	0.00373
1.19498	4.2154	1.19498	0.00332
1.1956	4.21995	1.1956	0.00235
1.19574	4.22439	1.19574	0.00134
1.19578	4.22894	1.19578	0.0003055
1.19579	4.23322	1.19579	0.000634953
1.19634	4.23753	1.19634	0.000727983
1.19655	4.24187	1.19655	0.000862223
1.19718	4.24625	1.19718	0.00175
1.19733	4.25078	1.19733	0.00265
1.19749	4.25515	1.19749	0.0024
1.19853	4.25943	1.19853	0.00201
1.19955	4.2639	1.19955	0.0014
1.19967	4.26827	1.19967	0.000516635
1.20113	4.27264	1.20113	-0.000374931
1.20139	4.27699	1.20139	-0.000533532
1.20191	4.28132	1.20191	-0.00128
1.20232	4.28573	1.20232	-0.000849167
1.20238	4.29012	1.20238	-0.00117
1.2025	4.2946	1.2025	-0.00223
1.20285	4.29915	1.20285	-0.0032
1.20303	4.30346	1.20303	-0.00316
1.20348	4.30783	1.20348	-0.00227
1.20577	4.31239	1.20577	-0.00331
1.2065	4.31669	1.2065	-0.00397
1.20685	4.32105	1.20685	-0.00418
1.20697	4.32559	1.20697	-0.00511
1.20703	4.32999	1.20703	-0.00546
1.20707	4.33454	1.20707	-0.00441
1.2072	4.33891	1.2072	-0.00351
1.20815	4.3432	1.20815	-0.00408
1.20818	4.34775	1.20818	-0.0031
1.20853	4.35218	1.20853	-0.00264
1.20903	4.35663	1.20903	-0.00322
1.20907	4.361	1.20907	-0.0041
1.20929	4.36534	1.20929	-0.00489
1.20991	4.36988	1.20991	-0.00382
1.21131	4.37443	1.21131	-0.00483
1.2122	4.37891	1.2122	-0.00589
1.21286	4.38345	1.21286	-0.00698
1.21301	4.38782	1.21301	-0.00608
1.21396	4.3922	1.21396	-0.00699
1.21532	4.3965	1.21532	-0.00633
1.21548	4.40095	1.21548	-0.00576
1.21595	4.40524	1.21595	-0.00597
1.21753	4.40961	1.21753	-0.00509
1.21794	4.41412	1.21794	-0.00617
1.21859	4.41865	1.21859	-0.00528
1.21884	4.42318	1.21884	-0.00445
1.21933	4.42771	1.21933	-0.00336
1.21978	4.43227	1.21978	-0.00233
1.22102	4.43657	1.22102	-0.00225
1.22192	4.44089	1.22192	-0.00222
1.22273	4.44525	1.22273	-0.002
1.22289	4.4498	1.22289	-0.00308
1.2237	4.45409	1.2237	-0.00244
1.22381	4.45858	1.22381	-0.00352
1.22399	4.46303	1.22399	-0.00456
1.22433	4.46733	1.22433	-0.00465
1.22434	4.47184	1.22434	-0.00384
1.22462	4.47622	1.22462	-0.00476
1.22484	4.48061	1.22484	-0.00509
1.22651	4.48503	1.22651	-0.00408
1.22825	4.48953	1.22825	-0.00335
1.22853	4.49384	1.22853	-0.00408
1.22898	4.49821	1.22898	-0.00498
1.22939	4.50251	1.22939	-0.00433
1.22996	4.50694	1.22996	-0.00381
1.2312	4.51139	1.2312	-0.00437
1.23162	4.51589	1.23162	-0.00546
1.23273	4.52027	1.23273	-0.00578
1.23293	4.52458	1.23293	-0.00581
1.23301	4.52906	1.23301	-0.00689
1.2338	4.53341	1.2338	-0.00773
1.23771	4.53795	1.23771	-0.00664
1.23795	4.54251	1.23795	-0.00555
1.23841	4.54707	1.23841	-0.00661
1.23937	4.55149	1.23937	-0.00707
1.23947	4.55602	1.23947	-0.00818
1.23954	4.56029	1.23954	-0.0078
1.23955	4.56482	1.23955	-0.00669
1.24139	4.56914	1.24139	-0.00592
1.24169	4.57357	1.24169	-0.00695
1.24199	4.57787	1.24199	-0.00628
1.24312	4.58225	1.24312	-0.00596
1.24532	4.58663	1.24532	-0.00501
1.24777	4.59113	1.24777	-0.00428
1.24839	4.59565	1.24839	-0.00508
1.24912	4.59996	1.24912	-0.00514
1.24918	4.6045	1.24918	-0.00626
1.24928	4.60894	1.24928	-0.00731
1.24937	4.61328	1.24937	-0.00645
1.24965	4.61779	1.24965	-0.0057
1.24983	4.62228	1.24983	-0.0046
1.2507	4.6268	1.2507	-0.00544
1.25075	4.63136	1.25075	-0.00652
1.25103	4.63564	1.25103	-0.00673
1.25127	4.64014	1.25127	-0.00599
1.25157	4.64442	1.25157	-0.00617
1.25263	4.6487	1.25263	-0.00588
1.25271	4.65314	1.25271	-0.00483
1.25463	4.65763	1.25463	-0.00409
1.25675	4.66191	1.25675	-0.00429
1.25712	4.66648	1.25712	-0.00536
1.25725	4.67098	1.25725	-0.00461
1.25736	4.67537	1.25736	-0.00364
1.25814	4.67982	1.25814	-0.00306
1.25816	4.68432	1.25816	-0.00231
1.25872	4.6886	1.25872	-0.00208
1.25936	4.69299	1.25936	-0.0011
1.26084	4.69739	1.26084	-0.00012307
1.26129	4.70192	1.26129	-0.00125
1.26136	4.70622	1.26136	-0.000527296
1.26154	4.7105	1.26154	-0.00116
1.26169	4.71478	1.26169	-0.0014
1.26185	4.71934	1.26185	-0.00251
1.26277	4.72373	1.26277	-0.00153
1.26286	4.72826	1.26286	-0.00266
1.26467	4.73279	1.26467	-0.00181
1.26486	4.73722	1.26486	-0.00076901
1.26494	4.74177	1.26494	-0.00174
1.26552	4.74614	1.26552	-0.000806479
1.26583	4.75042	1.26583	-0.00101
1.26583	4.75469	1.26583	-0.000658445
1.26622	4.7591	1.26622	-0.00167
1.26774	4.76337	1.26774	-0.00203
1.26841	4.76787	1.26841	-0.000911737
1.26848	4.77243	1.26848	6.97682e-05
1.26885	4.77677	1.26885	0.000238565
1.26974	4.78104	1.26974	-8.41962e-05
1.26981	4.78551	1.26981	0.00101
1.27157	4.78981	1.27157	0.000997587
1.27205	4.79409	1.27205	0.000804826
1.27216	4.79849	1.27216	0.0018
1.27287	4.80302	1.27287	0.00294
1.27355	4.80754	1.27355	0.00407
1.2737	4.8121	1.2737	0.00509
1.27378	4.81637	1.27378	0.00455
1.27434	4.82091	1.27434	0.00341
1.27524	4.82529	1.27524	0.00377
1.27953	4.8298	1.27953	0.00491
1.2796	4.83422	1.2796	0.00538
1.27985	4.83877	1.27985	0.0063
1.28031	4.84309	1.28031	0.00712
1.28033	4.84743	1.28033	0.00731
1.28039	4.85197	1.28039	0.00641
1.28141	4.85654	1.28141	0.00752
1.2824	4.86104	1.2824	0.00828
1.28265	4.86556	1.28265	0.00714
1.28293	4.87002	1.28293	0.00824
1.28336	4.8743	1.28336	0.0081
1.28364	4.87863	1.28364	0.00896
1.28365	4.88297	1.28365	0.0081
1.28404	4.88725	1.28404	0.00741
1.28483	4.89156	1.28483	0.00741
1.28693	4.89583	1.28693	0.00759
1.28783	4.90033	1.28783	0.00685
1.28786	4.90462	1.28786	0.00678
1.28805	4.90896	1.28805	0.00767
1.28918	4.91323	1.28918	0.00817
1.28934	4.91757	1.28934	0.00838
1.28936	4.92211	1.28936	0.00953
1.28979	4.92667	1.28979	0.01068
1.29055	4.93116	1.29055	0.00996
1.29066	4.93572	1.29066	0.01094
1.29149	4.94027	1.29149	0.01191
1.29195	4.94454	1.29195	0.01242
1.29201	4.9488	1.29201	0.01292
1.29216	4.95328	1.29216	0.01404
1.29239	4.95754	1.29239	0.01455
1.29256	4.96181	1.29256	0.01505
1.29269	4.96607	1.29269	0.01556
1.29276	4.97038	1.29276	0.01635
1.29292	4.97464	1.29292	0.01593
1.29301	4.9792	1.29301	0.01708
1.29315	4.98375	1.29315	0.01614
1.29365	4.98813	1.29365	0.0165
1.29371	4.99244	1.29371	0.01655
1.29393	4.99671	1.29393	0.01705
1.29403	5.00127	1.29403	0.01591
1.29427	5.00553	1.29427	0.01641
1.29695	5.00981	1.29695	0.01654
1.29733	5.01407	1.29733	0.01705
1.29773	5.01843	1.29773	0.01679
1.29812	5.02282	1.29812	0.01717
1.29842	5.02717	1.29842	0.01625
1.2985	5.03164	1.2985	0.01737
1.29913	5.03615	1.29913	0.01658
1.2997	5.04073	1.2997	0.0155
1.29979	5.04506	1.29979	0.01566
1.30016	5.04936	1.30016	0.01641
1.30018	5.05362	1.30018	0.017
1.30106	5.0582	1.30106	0.01589
1.30137	5.06247	1.30137	0.01653
1.30164	5.06703	1.30164	0.01752
1.30219	5.07143	1.30219	0.0165
1.30359	5.0757	1.30359	0.01711
1.30368	5.08027	1.30368	0.01826
1.30404	5.0848	1.30404	0.01709
1.30456	5.08933	1.30456	0.01624
1.30466	5.09381	1.30466	0.01693
1.30483	5.09839	1.30483	0.0158
1.30516	5.10268	1.30516	0.01582
1.30556	5.10711	1.30556	0.01532
1.30569	5.11162	1.30569	0.01648
1.3058	5.11617	1.3058	0.01765
1.30656	5.12074	1.30656	0.01865
1.30737	5.1253	1.30737	0.01964
1.30869	5.12965	1.30869	0.02057
1.30908	5.13416	1.30908	0.02173
1.31002	5.1386	1.31002	0.02282
1.31056	5.14308	1.31056	0.0235
1.31066	5.14756	1.31066	0.02418
1.31117	5.15189	1.31117	0.02402
1.31207	5.15637	1.31207	0.0247
1.31215	5.16094	1.31215	0.02577
1.31242	5.16542	1.31242	0.02645
1.31254	5.1699	1.31254	0.02713
1.31301	5.17438	1.31301	0.02781
1.31326	5.17892	1.31326	0.02691
1.31399	5.18339	1.31399	0.0276
1.3144	5.18772	1.3144	0.02745
1.31568	5.19219	1.31568	0.02858
1.31569	5.19675	1.31569	0.02958
1.31698	5.20131	1.31698	0.02841
1.31707	5.20587	1.31707	0.02723
1.3171	5.21043	1.3171	0.02605
1.31711	5.21499	1.31711	0.02488
1.31713	5.21954	1.31713	0.0237
1.31716	5.2241	1.31716	0.02253
1.31744	5.22858	1.31744	0.02321
1.31762	5.23316	1.31762	0.02214
1.31797	5.23743	1.31797	0.022
1.31823	5.24171	1.31823	0.02272
1.31853	5.24597	1.31853	0.02222
1.31907	5.25055	1.31907	0.02332
1.31965	5.25504	1.31965	0.02257
1.31996	5.25938	1.31996	0.02277
1.32064	5.26372	1.32064	0.02259
1.32068	5.26809	1.32068	0.0216
1.32087	5.2724	1.32087	0.02079
1.32173	5.27695	1.32173	0.01985
1.32188	5.2813	1.32188	0.0189
1.32357	5.28584	1.32357	0.02009
1.32362	5.29034	1.32362	0.01892
1.32392	5.29479	1.32392	0.0195
1.32528	5.29934	1.32528	0.02069
1.32543	5.30392	1.32543	0.01961
1.32571	5.30825	1.32571	0.01944
1.32689	5.31284	1.32689	0.02057
1.32708	5.3171	1.32708	0.0212
1.32747	5.32138	1.32747	0.02114
1.32989	5.32577	1.32989	0.02011
1.33003	5.33005	1.33003	0.02021
1.33032	5.33459	1.33032	0.02109
1.33111	5.33909	1.33111	0.0203
1.33188	5.34352	1.33188	0.02081
1.33198	5.34778	1.33198	0.02057
1.33249	5.35211	1.33249	0.02042
1.33376	5.35653	1.33376	0.01933
1.33478	5.36103	1.33478	0.01816
1.33545	5.36561	1.33545	0.01706
1.3361	5.36993	1.3361	0.01791
1.33664	5.37451	1.33664	0.01681
1.33681	5.37892	1.33681	0.01729
1.33757	5.3835	1.33757	0.01624
1.33788	5.38805	1.33788	0.0172
1.33822	5.39231	1.33822	0.01782
1.33991	5.39665	1.33991	0.01689
1.34003	5.40096	1.34003	0.01605
1.34027	5.40551	1.34027	0.01698
1.34238	5.41009	1.34238	0.01589
1.3425	5.41438	1.3425	0.01509
1.34268	5.41869	1.34268	0.01503
1.34362	5.42294	1.34362	0.01542
1.34559	5.42723	1.34559	0.0154
1.34585	5.43159	1.34585	0.0151
1.34612	5.43602	1.34612	0.0162
1.34638	5.44049	1.34638	0.01554
1.35043	5.44506	1.35043	0.01654
1.35058	5.4495	1.35058	0.01542
1.3532	5.45381	1.3532	0.01455
1.35514	5.45808	1.35514	0.01471
1.35726	5.46261	1.35726	0.01382
1.35741	5.4672	1.35741	0.01501
1.35766	5.47155	1.35766	0.01403
1.35804	5.47613	1.35804	0.01283
1.35828	5.48068	1.35828	0.01405
1.3589	5.48522	1.3589	0.01496
1.36027	5.48961	1.36027	0.01601
1.36055	5.49387	1.36055	0.0154
1.3608	5.49833	1.3608	0.01475
1.36141	5.5026	1.36141	0.01405
1.36232	5.50688	1.36232	0.01483
1.36241	5.51147	1.36241	0.01372
1.36309	5.51576	1.36309	0.01288
1.36326	5.52027	1.36326	0.01168
1.36376	5.52457	1.36376	0.01083
1.36434	5.52884	1.36434	0.0107
1.3651	5.53334	1.3651	0.00993
1.36623	5.53759	1.36623	0.01019
1.36632	5.54189	1.36632	0.01025
1.36676	5.54648	1.36676	0.00909
1.36766	5.55102	1.36766	0.00787
1.36816	5.5556	1.36816	0.00665
1.36882	5.55989	1.36882	0.00747
1.37007	5.56448	1.37007	0.00862
1.37022	5.56895	1.37022	0.00793
1.37027	5.57336	1.37027	0.0084
1.37143	5.57769	1.37143	0.00934
1.37151	5.58208	1.37151	0.00892
1.37189	5.58635	1.37189	0.00963
1.37226	5.59059	1.37226	0.01005
1.37238	5.59493	1.37238	0.00908
1.37316	5.59925	1.37316	0.00999
1.37477	5.60382	1.37477	0.01122
1.37492	5.60806	1.37492	0.01073
1.37502	5.61246	1.37502	0.01031
1.37509	5.61685	1.37509	0.00989
1.3751	5.62112	1.3751	0.00981
1.37588	5.62552	1.37588	0.00939
1.37715	5.62991	1.37715	0.00897
1.37809	5.63443	1.37809	0.00814
1.37897	5.6387	1.37897	0.00822
1.379	5.64294	1.379	0.00786
1.37901	5.64733	1.37901	0.00744
1.37907	5.65192	1.37907	0.00855
1.37964	5.65652	1.37964	0.00968
1.37988	5.66108	1.37988	0.00844
1.38005	5.6655	1.38005	0.00898
1.38031	5.6699	1.38031	0.00855
1.381	5.67419	1.381	0.0077
1.38203	5.67879	1.38203	0.00887
1.38232	5.68312	1.38232	0.00866
1.38254	5.68736	1.38254	0.00898
1.38395	5.69195	1.38395	0.01021
1.3844	5.69643	1.3844	0.00901
1.38534	5.70099	1.38534	0.00804
1.38578	5.7053	1.38578	0.00815
1.38656	5.70954	1.38656	0.00856
1.38731	5.71378	1.38731	0.00795
1.38753	5.71829	1.38753	0.00917
1.38802	5.72282	1.38802	0.01003
1.38811	5.72707	1.38811	0.01072
1.38847	5.73162	1.38847	0.00948
1.38854	5.73586	1.38854	0.00972
1.38931	5.7403	1.38931	0.00857
1.39002	5.74488	1.39002	0.00754
1.39079	5.74911	1.39079	0.00716
1.39087	5.75335	1.39087	0.00678
1.39127	5.75759	1.39127	0.0064
1.39191	5.76205	1.39191	0.00758
1.39253	5.76629	1.39253	0.00785
1.39286	5.77053	1.39286	0.00747
1.39324	5.77477	1.39324	0.00709
1.39324	5.77904	1.39324	0.00633
1.39442	5.78328	1.39442	0.00571
1.39476	5.78776	1.39476	0.00451
1.39502	5.79235	1.39502	0.00329
1.39584	5.79689	1.39584	0.00454
1.39591	5.80142	1.39591	0.00367
1.39621	5.80566	1.39621	0.00329
1.39757	5.80994	1.39757	0.00411
1.39776	5.81453	1.39776	0.00287
1.39801	5.81901	1.39801	0.00216
1.39867	5.82342	1.39867	0.00329
1.39921	5.82766	1.39921	0.00387
1.39931	5.83216	1.39931	0.00509
1.39936	5.83659	1.39936	0.00623
1.39982	5.84098	1.39982	0.00664
1.39988	5.84548	1.39988	0.00787
1.40003	5.84976	1.40003	0.00867
1.40052	5.85407	1.40052	0.00958
1.40062	5.8586	1.40062	0.00834
1.40269	5.86295	1.40269	0.00935
1.40311	5.86755	1.40311	0.00823
1.40311	5.87206	1.40311	0.00947
1.40316	5.87638	1.40316	0.01041
1.40405	5.88086	1.40405	0.0092
1.40415	5.88538	1.40415	0.01004
1.40491	5.88975	1.40491	0.01037
1.40569	5.89432	1.40569	0.00935
1.4057	5.89883	1.4057	0.01058
1.40596	5.90331	1.40596	0.00937
1.40607	5.90782	1.40607	0.0106
1.407	5.91205	1.407	0.01001
1.40757	5.91666	1.40757	0.00882
1.40773	5.9209	1.40773	0.00907
1.40773	5.92538	1.40773	0.00786
1.40784	5.92966	1.40784	0.00786
1.40836	5.93391	1.40836	0.00802
1.40877	5.9384	1.40877	0.00681
1.40944	5.94288	1.40944	0.0056
1.41083	5.94711	1.41083	0.00598
1.41106	5.95154	1.41106	0.00714
1.41109	5.9561	1.41109	0.00587
1.41157	5.96058	1.41157	0.00466
1.41268	5.96507	1.41268	0.00344
1.41306	5.96931	1.41306	0.00371
1.41471	5.97358	1.41471	0.00453
1.41478	5.97811	1.41478	0.00366
1.41526	5.98235	1.41526	0.00302
1.4156	5.98695	1.4156	0.00414
1.41576	5.99153	1.41576	0.00307
1.41585	5.99609	1.41585	0.00434
1.41585	6.00061	1.41585	0.00516
1.41631	6.00503	1.41631	0.00631
1.41819	6.00959	1.41819	0.00758
1.419	6.01383	1.419	0.0073
1.41977	6.01839	1.41977	0.00858
1.42024	6.023	1.42024	0.00979
1.42035	6.02732	1.42035	0.00996
1.4206	6.03166	1.4206	0.01098
1.42133	6.03601	1.42133	0.01201
1.42153	6.04059	1.42153	0.01303
1.42193	6.04511	1.42193	0.01218
1.42233	6.04939	1.42233	0.01217
1.4225	6.05363	1.4225	0.0128
1.42272	6.05817	1.42272	0.01407
1.4228	6.0627	1.4228	0.01492
1.424	6.06692	1.424	0.01534
1.42532	6.07137	1.42532	0.01594
1.42678	6.07595	1.42678	0.01488
1.42684	6.08019	1.42684	0.01464
1.42825	6.08447	1.42825	0.01464
1.42827	6.0887	1.42827	0.01402
1.42857	6.09331	1.42857	0.01526
1.42964	6.09776	1.42964	0.01406
1.43005	6.10204	1.43005	0.01408
1.43008	6.1064	1.43008	0.01374
1.43017	6.11095	1.43017	0.01281
1.43042	6.11518	1.43042	0.01341
1.43072	6.11941	1.43072	0.01312
1.43125	6.12398	1.43125	0.0144
1.432	6.12824	1.432	0.0136
1.432	6.13259	1.432	0.01463
1.43239	6.13694	1.43239	0.01492
1.43255	6.14151	1.43255	0.01389
1.43285	6.14612	1.43285	0.01514
1.4333	6.15034	1.4333	0.01468
1.4333	6.15469	1.4333	0.01572
1.43375	6.15909	1.43375	0.01619
1.43432	6.16363	1.43432	0.0153
1.43454	6.1679	1.43454	0.01527
1.43458	6.17224	1.43458	0.01501
1.43508	6.17649	1.43508	0.01491
1.43611	6.1811	1.43611	0.01368
1.43677	6.18567	1.43677	0.01268
1.43688	6.19028	1.43688	0.01393
1.43797	6.1947	1.43797	0.01509
1.43987	6.19928	1.43987	0.0138
1.44048	6.20356	1.44048	0.01381
1.44174	6.20814	1.44174	0.0151
1.44229	6.21275	1.44229	0.01383
1.44287	6.21702	1.44287	0.01469
1.44332	6.22163	1.44332	0.01351
1.44336	6.22613	1.44336	0.01274
1.44394	6.23038	1.44394	0.01195
1.44414	6.2347	1.44414	0.01099
1.4444	6.23931	1.4444	0.01225
1.44559	6.24357	1.44559	0.01306
1.44602	6.24787	1.44602	0.01399
1.44659	6.2521	1.44659	0.01369
1.44703	6.25655	1.44703	0.01433
1.44743	6.26083	1.44743	0.01346
1.44774	6.26506	1.44774	0.01318
1.44823	6.2693	1.44823	0.01246
1.4493	6.27391	1.4493	0.01372
1.44959	6.27819	1.44959	0.01373
1.44985	6.28244	1.44985	0.01449
1.45028	6.28673	1.45028	0.0144
1.45055	6.29133	1.45055	0.01551
1.45096	6.29555	1.45096	0.01499
1.45096	6.29989	1.45096	0.01603
1.45227	6.3045	1.45227	0.01719
1.45252	6.30895	1.45252	0.01657
1.45294	6.31351	1.45294	0.01787
1.4531	6.31796	1.4531	0.01725
1.45358	6.32257	1.45358	0.01852
1.45386	6.32702	1.45386	0.0179
1.45412	6.33129	1.45412	0.01789
1.45419	6.33574	1.45419	0.01727
1.45429	6.33997	1.45429	0.01695
1.45492	6.34435	1.45492	0.01583
1.45548	6.34869	1.45548	0.01556
1.45555	6.35307	1.45555	0.01667
1.45583	6.35751	1.45583	0.01605
1.45591	6.36196	1.45591	0.01543
1.45599	6.36652	1.45599	0.01638
1.45611	6.37107	1.45611	0.01734
1.45649	6.3755	1.45649	0.01616
1.45683	6.38008	1.45683	0.0172
1.45701	6.38462	1.45701	0.0185
1.45737	6.389	1.45737	0.01962
1.4577	6.39332	1.4577	0.0206
1.45781	6.39782	1.45781	0.0214
1.45848	6.40228	1.45848	0.02263
1.45857	6.40683	1.45857	0.02393
1.45869	6.41117	1.45869	0.02368
1.45885	6.41572	1.45885	0.02464
1.45968	6.42011	1.45968	0.02576
1.45986	6.42449	1.45986	0.02688
1.4601	6.42905	1.4601	0.02785
1.4603	6.43331	1.4603	0.02703
1.46033	6.43753	1.46033	0.02756
1.46046	6.44195	1.46046	0.02638
1.46114	6.44633	1.46114	0.0275
1.46172	6.45092	1.46172	0.02857
1.46214	6.45539	1.46214	0.02733
1.46267	6.45982	1.46267	0.02614
1.46305	6.4642	1.46305	0.02726
1.46409	6.46876	1.46409	0.02823
1.46441	6.47309	1.46441	0.02847
1.46441	6.47762	1.46441	0.02758
1.46458	6.48218	1.46458	0.02628
1.46466	6.48661	1.46466	0.02508
1.46522	6.49104	1.46522	0.02389
1.46661	6.49536	1.46661	0.02366
1.46699	6.49994	1.46699	0.02264
1.46887	6.50444	1.46887	0.02185
1.46924	6.50882	1.46924	0.02072
1.46958	6.51325	1.46958	0.01953
1.46964	6.51782	1.46964	0.01853
1.47024	6.52244	1.47024	0.01981
1.47091	6.52702	1.47091	0.01849
1.47102	6.53154	1.47102	0.01719
1.47143	6.53614	1.47143	0.0185
1.47189	6.54059	1.47189	0.01913
1.47193	6.54487	1.47193	0.02004
1.47217	6.54915	1.47217	0.01914
1.47231	6.55356	1.47231	0.01966
1.47419	6.55805	1.47419	0.02093
1.47434	6.56229	1.47434	0.02077
1.47499	6.5669	1.47499	0.01962
1.47537	6.57117	1.47537	0.01873
1.47539	6.57565	1.47539	0.01944
1.47593	6.57986	1.47593	0.019
1.476	6.58422	1.476	0.01936
1.47729	6.58852	1.47729	0.01839
1.47747	6.59314	1.47747	0.0196
1.47752	6.59776	1.47752	0.01831
1.47796	6.60197	1.47796	0.01885
1.47801	6.60651	1.47801	0.01754
1.47808	6.61085	1.47808	0.01862
1.47897	6.61529	1.47897	0.01921
1.47949	6.61951	1.47949	0.01976
1.48079	6.62374	1.48079	0.01993
1.48117	6.62837	1.48117	0.02118
1.48234	6.63298	1.48234	0.02234
1.48266	6.63721	1.48266	0.02307
1.48506	6.64143	1.48506	0.02341
1.4865	6.64595	1.4865	0.02426
1.48688	6.65041	1.48688	0.02495
1.4871	6.65476	1.4871	0.02387
1.48826	6.65914	1.48826	0.02429
1.48849	6.66377	1.48849	0.02303
1.4904	6.66818	1.4904	0.0225
1.49079	6.67271	1.49079	0.02382
1.49335	6.67713	1.49335	0.02329
1.49344	6.68142	1.49344	0.02343
1.49345	6.68604	1.49345	0.02211
1.49389	6.69045	1.49389	0.02158
1.4942	6.69507	1.4942	0.02278
1.49456	6.6996	1.49456	0.02192
1.49459	6.70401	1.49459	0.02139
1.49505	6.70831	1.49505	0.02041
1.49515	6.71272	1.49515	0.01988
1.49585	6.71714	1.49585	0.01868
1.49612	6.72162	1.49612	0.01793
1.49641	6.72584	1.49641	0.01733
1.4965	6.73025	1.4965	0.0168
1.49691	6.73485	1.49691	0.01545
1.49842	6.73905	1.49842	0.01506
1.49992	6.74326	1.49992	0.01558
1.50029	6.74762	1.50029	0.01448
1.50079	6.75187	1.50079	0.01443
1.50169	6.75636	1.50169	0.01519
1.50186	6.76077	1.50186	0.01466
1.50243	6.76498	1.50243	0.01521
1.50306	6.76957	1.50306	0.01655
1.5031	6.77402	1.5031	0.01779
1.50379	6.77858	1.50379	0.01645
1.50403	6.78305	1.50403	0.01518
1.50413	6.78766	1.50413	0.01384
1.50415	6.79227	1.50415	0.0125
1.5046	6.79647	1.5046	0.01288
1.5046	6.80108	1.5046	0.01154
1.50463	6.80569	1.50463	0.0102
1.50479	6.8103	1.50479	0.00886
1.50595	6.81491	1.50595	0.01019
1.50607	6.81952	1.50607	0.00885
1.50661	6.82376	1.50661	0.00804
1.50666	6.82811	1.50666	0.00693
1.50673	6.83261	1.50673	0.00824
1.50685	6.83724	1.50685	0.0095
1.50743	6.84185	1.50743	0.00815
1.50764	6.84641	1.50764	0.00718
1.50838	6.85098	1.50838	0.00584
1.50869	6.85547	1.50869	0.00714
1.50886	6.85979	1.50886	0.00611
1.50897	6.86406	1.50897	0.00518
1.51049	6.86855	1.51049	0.00648
1.51101	6.87277	1.51101	0.00577
1.51144	6.8774	1.51144	0.00451
1.51202	6.88165	1.51202	0.00366
1.51271	6.88591	1.51271	0.00456
1.513	6.89021	1.513	0.00356
1.51321	6.89484	1.51321	0.00483
1.51338	6.89904	1.51338	0.00427
1.51396	6.90332	1.51396	0.0052
1.514	6.90756	1.514	0.00603
1.51404	6.91216	1.51404	0.00495
1.51409	6.91677	1.51409	0.00629
1.51446	6.92113	1.51446	0.00518
1.51457	6.92541	1.51457	0.00527
1.51503	6.92967	1.51503	0.00525
1.51708	6.9342	1.51708	0.00392
1.51756	6.93849	1.51756	0.00378
1.51795	6.94284	1.51795	0.00267
1.51797	6.94745	1.51797	0.00151
1.51823	6.95193	1.51823	0.00225
1.51884	6.95616	1.51884	0.00305
1.51886	6.96071	1.51886	0.0044
1.51988	6.96509	1.51988	0.00399
1.52007	6.96938	1.52007	0.00414
1.52024	6.97367	1.52024	0.00428
1.52102	6.97791	1.52102	0.00417
1.5224	6.98225	1.5224	0.00307
1.52267	6.98679	1.52267	0.00442
1.52287	6.99102	1.52287	0.00454
1.52307	6.99549	1.52307	0.00581
1.52384	7.00012	1.52384	0.0045
1.5249	7.00467	1.5249	0.00357
1.52494	7.0093	1.52494	0.00224
1.52563	7.0135	1.52563	0.00284
1.52568	7.01771	1.52568	0.00349
1.52577	7.02232	1.52577	0.00486
1.52762	7.02689	1.52762	0.00349
1.52808	7.03118	1.52808	0.00251
1.52814	7.03567	1.52814	0.00382
1.52922	7.04028	1.52922	0.00496
1.52956	7.04479	1.52956	0.00628
1.52995	7.049	1.52995	0.00561
1.53024	7.05363	1.53024	0.0069
1.53031	7.05817	1.53031	0.00555
1.5306	7.06271	1.5306	0.00464
1.53096	7.06704	1.53096	0.00493
1.53172	7.07168	1.53172	0.00621
1.53186	7.07631	1.53186	0.00749
1.53257	7.08074	1.53257	0.00807
1.53313	7.08536	1.53313	0.00942
1.53334	7.08959	1.53334	0.00863
1.53345	7.09414	1.53345	0.00958
1.53377	7.09872	1.53377	0.00821
1.5345	7.10326	1.5345	0.00686
1.53514	7.10757	1.53514	0.00707
1.5356	7.11194	1.5356	0.00664
1.53578	7.11658	1.53578	0.00789
1.53657	7.12079	1.53657	0.00765
1.53884	7.12508	1.53884	0.00866
1.53946	7.12947	1.53946	0.00747
1.5397	7.13383	1.5397	0.00787
1.53983	7.13834	1.53983	0.00704
1.54077	7.14285	1.54077	0.00571
1.54351	7.14748	1.54351	0.00448
1.54471	7.15182	1.54471	0.00414
1.54679	7.15642	1.54679	0.00553
1.54767	7.16093	1.54767	0.00419
1.54804	7.16542	1.54804	0.00285
1.54822	7.16974	1.54822	0.00392
1.54824	7.1743	1.54824	0.00491
1.54859	7.17876	1.54859	0.00363
1.54974	7.18304	1.54974	0.00373
1.55012	7.18767	1.55012	0.00249
1.55039	7.19228	1.55039	0.00135
1.55112	7.19651	1.55112	0.000529549
1.55142	7.20085	1.55142	0.00085183
1.55173	7.20532	1.55173	0.00216
1.55173	7.20952	1.55173	0.00253
1.55235	7.21399	1.55235	0.00122
1.55268	7.21856	1.55268	0.00261
1.55272	7.22282	1.55272	0.0026
1.55314	7.22706	1.55314	0.00254
1.55413	7.23168	1.55413	0.00371
1.5544	7.23591	1.5544	0.00381
1.55526	7.24034	1.55526	0.00254
1.55547	7.24485	1.55547	0.0012
1.55558	7.24908	1.55558	0.000358723
1.55625	7.2537	1.55625	0.00155
1.55711	7.25808	1.55711	0.00112
1.55813	7.26241	1.55813	0.000810179
1.55903	7.26701	1.55903	-0.000587572
1.55976	7.27142	1.55976	0.000650052
1.56012	7.27594	1.56012	-0.000203103
1.56066	7.28013	1.56066	-0.000583081
1.56116	7.2845	1.56116	-0.00175
1.56179	7.28869	1.56179	-0.00127
1.56205	7.29332	1.56205	-0.00251
1.56213	7.29783	1.56213	-0.00334
1.56235	7.30247	1.56235	-0.00459
1.56376	7.30666	1.56376	-0.00509
1.56377	7.31117	1.56377	-0.00645
1.56395	7.31578	1.56395	-0.00759
1.56437	7.31998	1.56437	-0.00689
1.56443	7.32459	1.56443	-0.00549
1.56453	7.3288	1.56453	-0.00622
1.56541	7.33325	1.56541	-0.00691
1.56558	7.33764	1.56558	-0.00739
1.5667	7.34197	1.5667	-0.00709
1.5668	7.3465	1.5668	-0.0062
1.56695	7.3509	1.56695	-0.00498
1.56771	7.35509	1.56771	-0.00452
1.56789	7.35965	1.56789	-0.00353
1.56914	7.36394	1.56914	-0.00337
1.56924	7.36821	1.56924	-0.00347
1.56982	7.37241	1.56982	-0.00279
1.57028	7.37692	1.57028	-0.00415
1.57031	7.38114	1.57031	-0.00498
1.57065	7.38554	1.57065	-0.00374
1.57066	7.38978	1.57066	-0.00286
1.57084	7.394	1.57084	-0.00366
1.57092	7.39862	1.57092	-0.00248
1.57092	7.40285	1.57092	-0.00162
1.57234	7.40705	1.57234	-0.00137
1.57239	7.41141	1.57239	-0.000195874
1.57268	7.4156	1.57268	-0.000541591
1.57298	7.41995	1.57298	0.00060699
1.57316	7.42414	1.57316	0.00127
1.5746	7.42873	1.5746	0.000207345
1.57488	7.43299	1.57488	0.000152455
1.57544	7.43747	1.57544	-0.000598381
1.57545	7.44211	1.57545	-0.00185
1.57552	7.44671	1.57552	-0.000753215
1.5775	7.45116	1.5775	0.000554773
1.57818	7.45581	1.57818	0.00193
1.57913	7.46036	1.57913	0.00287
1.57927	7.46499	1.57927	0.00428
1.5793	7.46961	1.5793	0.00548
1.5805	7.4738	1.5805	0.00511
1.58079	7.4784	1.58079	0.00619
1.58121	7.483	1.58121	0.0051
1.58126	7.4876	1.58126	0.00398
1.58194	7.49223	1.58194	0.00516
1.58304	7.49684	1.58304	0.00631
1.58322	7.50118	1.58322	0.00597
1.584	7.50558	1.584	0.0065
1.58447	7.5102	1.58447	0.00792
1.58557	7.51462	1.58557	0.00919
1.5858	7.51907	1.5858	0.00987
1.58658	7.52372	1.58658	0.00849
1.58697	7.52825	1.58697	0.00937
1.58698	7.53287	1.58698	0.0082
1.58811	7.53709	1.58811	0.00733
1.58841	7.54135	1.58841	0.00737
1.58873	7.54588	1.58873	0.00876
1.58881	7.55007	1.58881	0.00902
1.58936	7.55453	1.58936	0.0097
1.5895	7.55916	1.5895	0.0109
1.58956	7.56334	1.58956	0.01033
1.58962	7.56779	1.58962	0.01101
1.58994	7.57201	1.58994	0.01018
1.59003	7.57623	1.59003	0.01105
1.59005	7.58042	1.59005	0.01055
1.59014	7.58467	1.59014	0.01151
1.59031	7.58926	1.59031	0.01294
1.59059	7.59372	1.59059	0.01362
1.59103	7.59806	1.59103	0.01396
1.59161	7.60271	1.59161	0.01533
1.59168	7.60691	1.59168	0.01558
1.59169	7.61112	1.59169	0.01573
1.59286	7.61553	1.59286	0.01699
1.59362	7.62018	1.59362	0.01566
1.59362	7.62437	1.59362	0.01502
1.59372	7.62859	1.59372	0.0159
1.59376	7.63279	1.59376	0.01615
1.59393	7.63744	1.59393	0.01483
1.59411	7.6421	1.59411	0.01351
1.59425	7.64673	1.59425	0.0123
1.5947	7.65138	1.5947	0.01098
1.59486	7.65562	1.59486	0.01191
1.59552	7.65997	1.59552	0.01309
1.59614	7.66417	1.59614	0.01334
1.59627	7.66863	1.59627	0.01403
1.59654	7.67283	1.59654	0.01428
1.59664	7.67743	1.59664	0.01539
1.59676	7.68166	1.59676	0.01628
1.59802	7.68598	1.59802	0.01597
1.59826	7.6905	1.59826	0.01511
1.59856	7.69476	1.59856	0.01411
1.59883	7.69895	1.59883	0.01367
1.59908	7.70313	1.59908	0.01332
1.59923	7.70774	1.59923	0.01444
1.6003	7.71192	1.6003	0.01511
1.6006	7.71656	1.6006	0.01653
1.60139	7.7211	1.60139	0.01744
1.60218	7.72574	1.60218	0.01867
1.60254	7.73039	1.60254	0.01726
1.60298	7.73456	1.60298	0.01673
1.60323	7.73891	1.60323	0.01636
1.60394	7.74343	1.60394	0.01775
1.60435	7.74767	1.60435	0.01774
1.60504	7.75197	1.60504	0.01665
1.6053	7.75617	1.6053	0.01646
1.60777	7.76057	1.60777	0.01592
1.60949	7.76475	1.60949	0.0154
1.61001	7.76908	1.61001	0.01424
1.61007	7.77363	1.61007	0.01518
1.61063	7.77801	1.61063	0.01393
1.61155	7.78239	1.61155	0.01269
1.61338	7.78679	1.61338	0.01323
1.61376	7.79097	1.61376	0.01283
1.61404	7.79531	1.61404	0.01166
1.61413	7.79948	1.61413	0.01104
1.61423	7.80382	1.61423	0.01221
1.61468	7.80831	1.61468	0.013
1.61475	7.81297	1.61475	0.01163
1.61515	7.81735	1.61515	0.01038
1.61543	7.82153	1.61543	0.01079
1.61552	7.82584	1.61552	0.01191
1.61632	7.83008	1.61632	0.01096
1.61657	7.83448	1.61657	0.01151
1.61725	7.83909	1.61725	0.01038
1.61872	7.84345	1.61872	0.00917
1.61935	7.84791	1.61935	0.01052
1.61956	7.85256	1.61956	0.01181
1.61981	7.85675	1.61981	0.01153
1.62045	7.86109	1.62045	0.01035
1.62059	7.86557	1.62059	0.00959
1.62137	7.86978	1.62137	0.00945
1.62202	7.874	1.62202	0.01035
1.62294	7.87866	1.62294	0.00892
1.62308	7.88291	1.62308	0.00885
1.62354	7.88725	1.62354	0.00767
1.62414	7.89183	1.62414	0.00663
1.62518	7.89611	1.62518	0.00555
1.62596	7.90036	1.62596	0.00559
1.62638	7.90475	1.62638	0.00508
1.62652	7.909	1.62652	0.00514
1.62668	7.91338	1.62668	0.00639
1.627	7.91758	1.627	0.0072
1.62977	7.9222	1.62977	0.00866
1.63098	7.92658	1.63098	0.0074
1.63123	7.93112	1.63123	0.00832
1.63135	7.93555	1.63135	0.007
1.63159	7.94018	1.63159	0.00554
1.6319	7.94448	1.6319	0.00442
1.6325	7.94914	1.6325	0.00573
1.63264	7.95331	1.63264	0.00518
1.63392	7.95797	1.63392	0.00378
1.63439	7.96264	1.63439	0.00239
1.63453	7.96702	1.63453	0.00113
1.63467	7.97119	1.63467	0.00176
1.63627	7.97555	1.63627	0.00217
1.63715	7.97971	1.63715	0.00164
1.63786	7.98393	1.63786	0.00172
1.63799	7.9883	1.63799	0.00297
1.63885	7.99296	1.63885	0.00152
1.63926	7.9972	1.63926	0.00052916
1.63932	8.00163	1.63932	-0.00010038
1.63937	8.00623	1.63937	-0.00119
1.64042	8.01082	1.64042	-0.00226
1.64054	8.015	1.64054	-0.00148
1.64148	8.01927	1.64148	-0.000433554
1.6416	8.02356	1.6416	-0.000218046
1.64196	8.02801	1.64196	-0.000891767
1.64266	8.03256	1.64266	-0.00234
1.64282	8.03709	1.64282	-0.00377
1.6429	8.04164	1.6429	-0.00472
1.64327	8.04583	1.64327	-0.00395
1.64378	8.05011	1.64378	-0.00413
1.64386	8.05428	1.64386	-0.00485
1.64391	8.05878	1.64391	-0.00625
1.64399	8.06306	1.64399	-0.00606
1.64441	8.06735	1.64441	-0.00624
1.64499	8.0718	1.64499	-0.00761
1.64547	8.07613	1.64547	-0.0088
1.64657	8.08059	1.64657	-0.00949
1.64664	8.08487	1.64664	-0.00967
1.64711	8.08915	1.64711	-0.00985
1.64742	8.09343	1.64742	-0.01003
1.6478	8.09806	1.6478	-0.00855
1.64787	8.10225	1.64787	-0.00778
1.64852	8.10691	1.64852	-0.00923
1.64852	8.11157	1.64852	-0.00792
1.64868	8.11621	1.64868	-0.00912
1.64883	8.12037	1.64883	-0.00865
1.64889	8.12465	1.64889	-0.00884
1.64911	8.12883	1.64911	-0.00807
1.64919	8.1335	1.64919	-0.00947
1.64923	8.13812	1.64923	-0.01095
1.64928	8.14249	1.64928	-0.0097
1.64932	8.14668	1.64932	-0.00892
1.64963	8.15119	1.64963	-0.00805
1.64974	8.15584	1.64974	-0.00658
1.64982	8.16003	1.64982	-0.00736
1.64995	8.16467	1.64995	-0.00884
1.65019	8.16899	1.65019	-0.00852
1.65045	8.17359	1.65045	-0.00743
1.6505	8.17816	1.6505	-0.00889
1.6505	8.18261	1.6505	-0.00753
1.6506	8.18696	1.6506	-0.00874
1.65101	8.19112	1.65101	-0.00819
1.65127	8.19579	1.65127	-0.0096
1.6523	8.20047	1.6523	-0.00818
1.65282	8.20511	1.65282	-0.00942
1.6531	8.20978	1.6531	-0.01088
1.65314	8.214	1.65314	-0.01084
1.65327	8.21828	1.65327	-0.01067
1.65368	8.22247	1.65368	-0.01084
1.6539	8.22668	1.6539	-0.01093
1.65424	8.23118	1.65424	-0.00952
1.65553	8.23565	1.65553	-0.0109
1.656	8.23988	1.656	-0.00992
1.65706	8.24427	1.65706	-0.00937
1.65732	8.24887	1.65732	-0.01045
1.65838	8.25306	1.65838	-0.01024
1.65847	8.25722	1.65847	-0.00966
1.65919	8.26181	1.65919	-0.01075
1.65937	8.26626	1.65937	-0.01143
1.65968	8.27064	1.65968	-0.01016
1.65999	8.27498	1.65999	-0.00978
1.66	8.27916	1.66	-0.01
1.66004	8.28344	1.66004	-0.0102
1.66011	8.28761	1.66011	-0.01081
1.66099	8.29195	1.66099	-0.00959
1.66308	8.29623	1.66308	-0.0094
1.66336	8.30067	1.66336	-0.01007
1.66403	8.30528	1.66403	-0.01156
1.66438	8.30987	1.66438	-0.01263
1.66438	8.31413	1.66438	-0.01368
1.6646	8.3187	1.6646	-0.0122
1.66462	8.32306	1.66462	-0.01265
1.66475	8.32752	1.66475	-0.01403
1.66528	8.33181	1.66528	-0.0138
1.66534	8.33609	1.66534	-0.01271
1.66545	8.34067	1.66545	-0.01123
1.66736	8.34534	1.66736	-0.00985
1.6675	8.34999	1.6675	-0.0086
1.66789	8.3545	1.66789	-0.01003
1.66792	8.3587	1.66792	-0.01092
1.66828	8.3633	1.66828	-0.01201
1.66944	8.36798	1.66944	-0.0106
1.66945	8.37219	1.66945	-0.01152
1.66974	8.37637	1.66974	-0.01072
1.66991	8.38093	1.66991	-0.0122
1.67122	8.38546	1.67122	-0.01074
1.67128	8.38981	1.67128	-0.01033
1.67144	8.39438	1.67144	-0.00885
1.67165	8.39861	1.67165	-0.00983
1.67185	8.40322	1.67185	-0.00869
1.67208	8.4078	1.67208	-0.00721
1.67223	8.41196	1.67223	-0.00677
1.67261	8.41612	1.67261	-0.00622
1.67307	8.4207	1.67307	-0.00474
1.67323	8.42529	1.67323	-0.00582
1.67365	8.42974	1.67365	-0.0072
1.67417	8.43437	1.67417	-0.00601
1.6743	8.43894	1.6743	-0.00499
1.67471	8.4431	1.67471	-0.00565
1.67503	8.44771	1.67503	-0.00676
1.67544	8.45222	1.67544	-0.00761
1.67627	8.4565	1.67627	-0.00875
1.67696	8.46067	1.67696	-0.00837
1.67705	8.46533	1.67705	-0.00968
1.67722	8.46991	1.67722	-0.00819
1.67785	8.47428	1.67785	-0.00691
1.67806	8.47886	1.67806	-0.00542
1.67818	8.48354	1.67818	-0.00688
1.6791	8.48772	1.6791	-0.00771
1.67939	8.4923	1.67939	-0.00622
1.67961	8.4965	1.67961	-0.0071
1.68006	8.50093	1.68006	-0.00574
1.6805	8.50549	1.6805	-0.00722
1.68136	8.51001	1.68136	-0.00576
1.68149	8.51469	1.68149	-0.00428
1.68223	8.51899	1.68223	-0.00545
1.68249	8.52366	1.68249	-0.00396
1.68298	8.52834	1.68298	-0.00252
1.68318	8.5326	1.68318	-0.00146
1.6838	8.53681	1.6838	-0.00141
1.6854	8.54143	1.6854	-0.00293
1.68545	8.54558	1.68545	-0.00235
1.68558	8.54979	1.68558	-0.00228
1.68576	8.55411	1.68576	-0.00109
1.68625	8.55826	1.68625	-0.000489639
1.68665	8.56293	1.68665	0.001
1.68677	8.56743	1.68677	0.00184
1.68697	8.57211	1.68697	0.00333
1.68798	8.57678	1.68798	0.00482
1.68927	8.58145	1.68927	0.00615
1.68948	8.58593	1.68948	0.00474
1.6905	8.5901	1.6905	0.00444
1.69192	8.59436	1.69192	0.00554
1.692	8.59904	1.692	0.00704
1.69275	8.6034	1.69275	0.00751
1.69346	8.60806	1.69346	0.00599
1.69357	8.61274	1.69357	0.00463
1.69383	8.61735	1.69383	0.00614
1.69463	8.6218	1.69463	0.00542
1.69537	8.62601	1.69537	0.00548
1.69564	8.63055	1.69564	0.00695
1.69725	8.63514	1.69725	0.00804
1.69851	8.63946	1.69851	0.00835
1.69907	8.64414	1.69907	0.00974
1.69953	8.64834	1.69953	0.00981
1.70195	8.65298	1.70195	0.01134
1.70234	8.65763	1.70234	0.01287
1.70249	8.66181	1.70249	0.01304
1.70295	8.66609	1.70295	0.01417
1.70301	8.67027	1.70301	0.01398
1.7036	8.6745	1.7036	0.01295
1.70363	8.67919	1.70363	0.01153
1.70388	8.68341	1.70388	0.01255
1.70456	8.68804	1.70456	0.01373
1.70526	8.69272	1.70526	0.01524
1.70536	8.69686	1.70536	0.01572
1.70614	8.70128	1.70614	0.01511
1.70632	8.70584	1.70632	0.01411
1.70632	8.71049	1.70632	0.01258
1.70677	8.71468	1.70677	0.01166
1.70693	8.7193	1.70693	0.01319
1.70725	8.72356	1.70725	0.0143
1.70737	8.72797	1.70737	0.01295
1.70837	8.73248	1.70837	0.01208
1.70845	8.73707	1.70845	0.01317
1.70886	8.7413	1.70886	0.01312
1.70943	8.74592	1.70943	0.01465
1.70954	8.7506	1.70954	0.01326
1.71091	8.75527	1.71091	0.0148
1.71127	8.75966	1.71127	0.01345
1.71178	8.76383	1.71178	0.01266
1.71261	8.76817	1.71261	0.01393
1.71289	8.77267	1.71289	0.01247
1.71333	8.77736	1.71333	0.01389
1.71358	8.78187	1.71358	0.01476
1.71375	8.78641	1.71375	0.01383
1.71375	8.79056	1.71375	0.01343
1.71419	8.79481	1.71419	0.01453
1.71495	8.79941	1.71495	0.01564
1.71586	8.80359	1.71586	0.0165
1.71595	8.8078	1.71595	0.01652
1.71612	8.81242	1.71612	0.01805
1.71649	8.81657	1.71649	0.01876
1.71679	8.82123	1.71679	0.02004
1.71687	8.82539	1.71687	0.01932
[truncated: 15,127 more rows]

## Sheet: Fig.3d
wavelength (nm)	LD (ΔOD), dipolar	LD (ΔOD), quadrupolar
900	0.03996	0.00453
899	0.03997	0.00449
898	0.03999	0.00445
897	0.04001	0.00441
896	0.04003	0.00437
895	0.04004	0.00433
894	0.04005	0.00428
893	0.04006	0.00424
892	0.04007	0.0042
891	0.04009	0.00417
890	0.04009	0.00413
889	0.0401	0.00409
888	0.04012	0.00405
887	0.04014	0.00401
886	0.04016	0.00397
885	0.04018	0.00393
884	0.04022	0.0039
883	0.04024	0.00386
882	0.04024	0.00382
881	0.04025	0.00379
880	0.04026	0.00375
879	0.04025	0.00371
878	0.04024	0.00368
877	0.04023	0.00364
876	0.04022	0.00361
875	0.04019	0.00357
874	0.04014	0.00354
873	0.04008	0.00351
872	0.04	0.00347
871	0.03989	0.00344
870	0.03975	0.00341
869	0.03958	0.00337
868	0.03941	0.00334
867	0.03923	0.00331
866	0.03905	0.00328
865	0.03887	0.00324
864	0.03868	0.00321
863	0.03847	0.00318
862	0.03825	0.00315
861	0.03802	0.00312
860	0.03776	0.00309
859	0.03748	0.00306
858	0.0372	0.00303
857	0.0369	0.003
856	0.03658	0.00297
855	0.03624	0.00294
854	0.03589	0.00291
853	0.03556	0.00289
852	0.03526	0.00286
851	0.035	0.00283
850	0.03475	0.0028
849	0.03454	0.00278
848	0.03433	0.00275
847	0.03412	0.00272
846	0.03392	0.0027
845	0.03372	0.00267
844	0.03349	0.00265
843	0.03324	0.00262
842	0.03294	0.0026
841	0.03254	0.00257
840	0.03197	0.00255
839	0.03145	0.00252
838	0.0311	0.0025
837	0.03084	0.00248
836	0.03062	0.00245
835	0.03042	0.00243
834	0.03023	0.00241
833	0.03004	0.00239
832	0.02986	0.00236
831	0.02966	0.00234
830	0.02944	0.00232
829	0.02921	0.0023
828	0.02892	0.00228
827	0.02865	0.00226
826	0.0284	0.00224
825	0.02821	0.00222
824	0.02808	0.0022
823	0.02798	0.00218
822	0.02792	0.00216
821	0.02789	0.00214
820	0.02789	0.00213
819	0.02791	0.00211
818	0.02794	0.00209
817	0.02799	0.00207
816	0.02806	0.00206
815	0.02815	0.00204
814	0.02826	0.00202
813	0.02842	0.00201
812	0.02861	0.00199
811	0.02882	0.00197
810	0.02906	0.00196
809	0.02927	0.00194
808	0.02948	0.00193
807	0.02968	0.00192
806	0.02989	0.0019
805	0.0301	0.00189
804	0.03031	0.00187
803	0.03055	0.00186
802	0.03081	0.00185
801	0.03108	0.00184
800	0.03137	0.00182
799	0.03166	0.00181
798	0.03192	0.0018
797	0.03217	0.00179
796	0.03241	0.00178
795	0.03266	0.00176
794	0.03291	0.00175
793	0.03316	0.00173
792	0.03345	0.00172
791	0.03374	0.00172
790	0.03408	0.00171
789	0.03441	0.0017
788	0.03474	0.00169
787	0.03508	0.00168
786	0.03542	0.00167
785	0.03575	0.00167
784	0.03609	0.00167
783	0.0364	0.00167
782	0.03673	0.00167
781	0.03706	0.00167
780	0.03738	0.00167
779	0.03769	0.00167
778	0.03797	0.00167
777	0.03824	0.00168
776	0.03851	0.00169
775	0.03875	0.00169
774	0.03902	0.0017
773	0.0393	0.0017
772	0.03958	0.00171
771	0.03991	0.00171
770	0.04018	0.0017
769	0.04035	0.00169
768	0.04045	0.00168
767	0.04052	0.00167
766	0.04057	0.00165
765	0.04061	0.00163
764	0.04063	0.00161
763	0.04065	0.00159
762	0.04068	0.00158
761	0.0407	0.00156
760	0.04074	0.00154
759	0.04079	0.00153
758	0.04086	0.00152
757	0.04094	0.00151
756	0.04103	0.0015
755	0.04111	0.00149
754	0.0412	0.00149
753	0.04128	0.00148
752	0.04138	0.00148
751	0.04148	0.00148
750	0.04158	0.00149
749	0.04169	0.00149
748	0.04179	0.0015
747	0.04192	0.00151
746	0.04204	0.00152
745	0.04217	0.00154
744	0.04231	0.00156
743	0.04245	0.00158
742	0.04261	0.0016
741	0.04277	0.00163
740	0.04292	0.00164
739	0.04307	0.00167
738	0.04322	0.00169
737	0.04338	0.00171
736	0.04354	0.00173
735	0.04371	0.00174
734	0.0439	0.00176
733	0.04412	0.00178
732	0.04434	0.00179
731	0.04457	0.0018
730	0.04479	0.00182
729	0.045	0.00183
728	0.04521	0.00184
727	0.04543	0.00185
726	0.04565	0.00185
725	0.0459	0.00186
724	0.04617	0.00186
723	0.04646	0.00186
722	0.04674	0.00186
721	0.04701	0.00185
720	0.04727	0.00185
719	0.04752	0.00184
718	0.04777	0.00184
717	0.04801	0.00184
716	0.04825	0.00184
715	0.0485	0.00184
714	0.04874	0.00184
713	0.04898	0.00184
712	0.04921	0.00185
711	0.04945	0.00185
710	0.04969	0.00185
709	0.04993	0.00186
708	0.05019	0.00187
707	0.05048	0.0019
706	0.05078	0.00192
705	0.05107	0.00194
704	0.05135	0.00195
703	0.05161	0.00197
702	0.05187	0.00198
701	0.05214	0.002
700	0.05241	0.00201
699	0.05271	0.00203
698	0.05301	0.00204
697	0.05331	0.00205
696	0.0536	0.00205
695	0.05386	0.00206
694	0.05411	0.00207
693	0.05437	0.00208
692	0.05464	0.00209
691	0.05493	0.0021
690	0.05527	0.00211
689	0.05561	0.00211
688	0.05593	0.00212
687	0.05624	0.00212
686	0.05652	0.00213
685	0.05681	0.00214
684	0.05711	0.00215
683	0.05742	0.00217
682	0.05774	0.00218
681	0.05807	0.0022
680	0.05838	0.00222
679	0.0587	0.00223
678	0.059	0.00223
677	0.0593	0.00224
676	0.0596	0.00225
675	0.05991	0.00226
674	0.06022	0.00226
673	0.06053	0.00226
672	0.06084	0.00225
671	0.06113	0.00225
670	0.06141	0.00225
669	0.06172	0.00224
668	0.06203	0.00225
667	0.06236	0.00224
666	0.06269	0.00224
665	0.06303	0.00225
664	0.06336	0.00226
663	0.0637	0.00227
662	0.06402	0.00227
661	0.06435	0.00227
660	0.0647	0.00228
659	0.06504	0.00228
658	0.06538	0.00228
657	0.0657	0.00228
656	0.06603	0.00228
655	0.06635	0.00228
654	0.06668	0.00228
653	0.06703	0.00226
652	0.06738	0.00225
651	0.06771	0.00224
650	0.06802	0.00222
649	0.06833	0.00219
648	0.06864	0.00217
647	0.06893	0.00215
646	0.06923	0.00213
645	0.06954	0.00211
644	0.06983	0.00209
643	0.07013	0.00207
642	0.07044	0.00205
641	0.07074	0.00203
640	0.07103	0.00201
639	0.07133	0.00199
638	0.07164	0.00198
637	0.07194	0.00196
636	0.07223	0.00194
635	0.07252	0.00192
634	0.07281	0.00191
633	0.07309	0.00189
632	0.07337	0.00187
631	0.07363	0.00186
630	0.0739	0.00184
629	0.07417	0.00182
628	0.07445	0.0018
627	0.07473	0.00178
626	0.07502	0.00175
625	0.07528	0.00173
624	0.07554	0.00171
623	0.07579	0.00169
622	0.07604	0.00168
621	0.07628	0.00166
620	0.07653	0.00164
619	0.07681	0.00163
618	0.07709	0.00162
617	0.07739	0.00161
616	0.07768	0.00161
615	0.07797	0.00161
614	0.07825	0.00161
613	0.07851	0.00161
612	0.07877	0.00161
611	0.07902	0.00161
610	0.07928	0.00161
609	0.07952	0.00161
608	0.07978	0.00161
607	0.08003	0.00161
606	0.08028	0.00161
605	0.08053	0.00161
604	0.08078	0.0016
603	0.08104	0.0016
602	0.0813	0.00159
601	0.08155	0.00158
600	0.0818	0.00158
599	0.08203	0.00156
598	0.08227	0.00155
597	0.08252	0.00154
596	0.08277	0.00153
595	0.08301	0.00152
594	0.08325	0.00151
593	0.08349	0.0015
592	0.08373	0.00149
591	0.08397	0.00149
590	0.0842	0.00148
589	0.08442	0.00148
588	0.08465	0.00148
587	0.08487	0.00148
586	0.08509	0.00149
585	0.08532	0.0015
584	0.08554	0.00151
583	0.08575	0.00153
582	0.08596	0.00154
581	0.08619	0.00155
580	0.0864	0.00157
579	0.08661	0.00159
578	0.08682	0.00161
577	0.08702	0.00163
576	0.08722	0.00165
575	0.08742	0.00167
574	0.08762	0.0017
573	0.08782	0.00172
572	0.08802	0.00174
571	0.08822	0.00175
570	0.08842	0.00177
569	0.08861	0.00179
568	0.08881	0.00182
567	0.08901	0.00184
566	0.08919	0.00187
565	0.08937	0.00189
564	0.08954	0.00191
563	0.0897	0.00193
562	0.08989	0.00195
561	0.09006	0.00197
560	0.09023	0.00198
559	0.0904	0.002
558	0.09056	0.00201
557	0.09071	0.00203
556	0.09087	0.00204
555	0.09103	0.00205
554	0.09116	0.00206
553	0.0913	0.00207
552	0.09144	0.00207
551	0.09157	0.00207
550	0.0917	0.00208
549	0.09183	0.00207
548	0.09195	0.00207
547	0.09207	0.00207
546	0.09218	0.00207
545	0.09229	0.00206
544	0.0924	0.00205
543	0.0925	0.00205
542	0.09259	0.00203
541	0.09268	0.00202
540	0.09276	0.00201
539	0.09284	0.002
538	0.09291	0.00199
537	0.09298	0.00198
536	0.09304	0.00198
535	0.09309	0.00198
534	0.09314	0.00198
533	0.0932	0.00197
532	0.09324	0.00197
531	0.09329	0.00197
530	0.09332	0.00197
529	0.09335	0.00197
528	0.09337	0.00197
527	0.09339	0.00196
526	0.09341	0.00196
525	0.09342	0.00196
524	0.09342	0.00196
523	0.09342	0.00196
522	0.09342	0.00197
521	0.0934	0.00197
520	0.09339	0.00198
519	0.09337	0.00198
518	0.09334	0.00199
517	0.0933	0.002
516	0.09327	0.002
515	0.09324	0.002
514	0.0932	0.00201
513	0.09315	0.00201
512	0.09309	0.00202
511	0.09304	0.00203
510	0.09297	0.00205
509	0.0929	0.00206
508	0.09281	0.00208
507	0.09272	0.0021
506	0.09263	0.00211
505	0.09253	0.00212
504	0.09244	0.00213
503	0.09233	0.00213
502	0.09221	0.00214
501	0.09209	0.00214
500	0.09197	0.00214
499	0.09183	0.00215
498	0.0917	0.00215
497	0.09155	0.00215
496	0.0914	0.00216
495	0.09125	0.00216
494	0.0911	0.00217
493	0.09094	0.00217
492	0.09078	0.00217
491	0.09062	0.00217
490	0.09044	0.00217
489	0.09026	0.00218
488	0.09009	0.00218
487	0.0899	0.00218
486	0.0897	0.00219
485	0.0895	0.00219
484	0.0893	0.0022
483	0.08908	0.00221
482	0.08886	0.00221
481	0.08864	0.00222
480	0.08842	0.00222
479	0.08821	0.00222
478	0.08801	0.00224
477	0.08781	0.00225
476	0.08762	0.00226
475	0.08743	0.00226
474	0.08725	0.00227
473	0.08707	0.00228
472	0.08689	0.00229
471	0.08671	0.0023
470	0.08656	0.00232
469	0.08641	0.00233
468	0.08628	0.00234
467	0.08615	0.00235
466	0.08602	0.00236
465	0.08588	0.00238
464	0.08575	0.00239
463	0.08561	0.00239
462	0.08545	0.0024
461	0.08529	0.0024
460	0.08512	0.0024
459	0.08495	0.0024
458	0.08478	0.0024
457	0.08462	0.0024
456	0.08446	0.0024
455	0.08428	0.00239
454	0.0841	0.00238
453	0.08392	0.00238
452	0.08375	0.00238
451	0.08358	0.00238
450	0.08342	0.00238
449	0.08324	0.00238
448	0.08305	0.00238
447	0.08284	0.00239
446	0.08263	0.00239
445	0.08242	0.00239
444	0.08222	0.00239
443	0.082	0.00239
442	0.08178	0.00239
441	0.08154	0.00239
440	0.08129	0.00239
439	0.08103	0.00239
438	0.08074	0.0024
437	0.08043	0.0024
436	0.08013	0.0024
435	0.07982	0.00241
434	0.07951	0.00241
433	0.07919	0.00241
432	0.07886	0.00242
431	0.07852	0.00242
430	0.07817	0.00242
429	0.07778	0.00243
428	0.0774	0.00243
427	0.07703	0.00244
426	0.07665	0.00244
425	0.07626	0.00245
424	0.07585	0.00246
423	0.07544	0.00246
422	0.07501	0.00247
421	0.07458	0.00247
420	0.07414	0.00247
419	0.07368	0.00247
418	0.07319	0.00247
417	0.07268	0.00248
416	0.07216	0.00248
415	0.07164	0.00249
414	0.07113	0.00249
413	0.07062	0.00251
412	0.0701	0.00252
411	0.06957	0.00253
410	0.06903	0.00254
409	0.06843	0.00256
408	0.06779	0.00256
407	0.06711	0.00257
406	0.06642	0.00258
405	0.06572	0.0026
404	0.06506	0.00261
403	0.06441	0.00263
402	0.06374	0.00265
401	0.06307	0.00268
400	0.06238	0.0027
399	0.06168	0.00271
398	0.06096	0.00273
397	0.06024	0.00274
396	0.0595	0.00275
395	0.05876	0.00277
394	0.05802	0.00278
393	0.05729	0.00279
392	0.05652	0.00281
391	0.05575	0.00282
390	0.05496	0.00284
389	0.05419	0.00285
388	0.05341	0.00287
387	0.05261	0.00288
386	0.05182	0.0029
385	0.05103	0.00292
384	0.05025	0.00293
383	0.04946	0.00295
382	0.04866	0.00296
381	0.04789	0.00298
380	0.04713	0.003
379	0.04635	0.00301
378	0.04558	0.00303
377	0.04478	0.00305
376	0.044	0.00307
375	0.04329	0.00308
374	0.04258	0.0031
373	0.0419	0.00312
372	0.04122	0.00314
371	0.04055	0.00316
370	0.03987	0.00318
369	0.03916	0.0032
368	0.03842	0.00322
367	0.03766	0.00323
366	0.03691	0.00325
365	0.03624	0.00327
364	0.03558	0.00329
363	0.03494	0.00331
362	0.03432	0.00333
361	0.0337	0.00336
360	0.03306	0.00338
359	0.03243	0.0034
358	0.03181	0.00342
357	0.03119	0.00344
356	0.0306	0.00346
355	0.03001	0.00348
354	0.02942	0.00351
353	0.02882	0.00353
352	0.02825	0.00355
351	0.02768	0.00357
350	0.02709	0.0036
349	0.02656	0.00362
348	0.02599	0.00364
347	0.02542	0.00367
346	0.02484	0.00369
345	0.02427	0.00371
344	0.0237	0.00374
343	0.02311	0.00376
342	0.02259	0.00379
341	0.02201	0.00381
340	0.02146	0.00383
339	0.0209	0.00386
338	0.02035	0.00388
337	0.01984	0.00391
336	0.01931	0.00394
335	0.01881	0.00396
334	0.01829	0.00399
333	0.01777	0.00401
332	0.01726	0.00404
331	0.01675	0.00407
330	0.01624	0.00409
329	0.0157	0.00412
328	0.01521	0.00415
327	0.01475	0.00418
326	0.01423	0.0042
325	0.01372	0.00423
324	0.0132	0.00426
323	0.01273	0.00429
322	0.01228	0.00432
321	0.01184	0.00434
320	0.01139	0.00437
319	0.01096	0.0044
318	0.01055	0.00443
317	0.01007	0.00446
316	0.00967	0.00449
315	0.00928	0.00452
314	0.00885	0.00455
313	0.00845	0.00458
312	0.00805	0.00461
311	0.00763	0.00464
310	0.00724	0.00467
309	0.00687	0.0047
308	0.00644	0.00473
307	0.00592	0.00477
306	0.00553	0.0048
305	0.00501	0.00483
304	0.00457	0.00486
303	0.00416	0.00489
302	0.00369	0.00493
301	0.00332	0.00496
300	0.00297	0.00499
--		--
--		--
--		--
--		--
--		--
--		--
--		--
--		--
--		--
--		--
--		--
--		--
--		--
--		--
--		--
--		--
--		--
--		--
--		--
--		--
--		--
--		--
--		--
--		--
--		--
--		--
--		--
--		--
--		--
--		--
--		--
--		--
--		--
--		--
--		--
--		--
--		--
--		--
--		--
--		--
--		--
--		--
--		--
--		--
--		--
--		--
--		--
--		--
--		--
--		--
--		--
--		--
--		--
--		--
--		--
--		--
--		--
--		--
--		--
--		--
--		--
--		--
--		--
--		--
--		--
--		--
--		--
--		--
--		--
--		--
--		--
--		--
--		--
--		--
--		--
--		--
--		--
--		--
--		--
--		--
--		--
--		--
--		--
--		--
--		--
--		--
--		--
--		--
--		--
--		--
--		--
--		--
--		--
--		--
--		--
--		--
--		--
--		--
--		--
--		--
--		--
--		--
--		--
--		--
--		--
--		--
--		--
--		--
--		--
--		--
--		--
--		--
--		--
--		--
--		--
--		--
--		--
--		--
--		--
--		--
--		--
--		--
--		--
--		--
--		--
--		--
--		--
--		--
--		--
--		--
--		--
--		--
--		--
--		--
--		--
--		--
--		--
--		--
--		--
--		--
--		--
--		--
--		--
--		--
--		--
--		--
--		--
--		--
--		--
--		--
--		--
--		--
--		--
--		--
--		--
--		--
--		--
--		--
--		--
--		--
--		--
--		--
--		--
--		--
--		--
--		--
--		--
--		--
--		--
--		--
--		--
--		--
--		--
--		--
--		--
--		--
--		--
--		--
--		--
--		--
--		--
--		--
--		--
--		--
--		--
--		--
--		--
--		--
--		--
--		--
--		--
--		--
--		--
--		--
--		--
--		--
--		--
--		--
--		--
--		--
--		--
--		--
--		--
--		--
--		--
--		--
--		--
--		--
--		--
--		--
--		--
--		--
--		--
--		--
--		--
--		--
--		--
--		--
--		--
--		--
--		--
--		--
--		--
--		--
--		--
--		--
--		--
--		--
--		--
--		--
--		--
--		--
--		--
--		--
--		--
--		--
--		--
--		--
--		--
--		--
--		--
--		--
--		--
--		--
--		--
--		--
--		--
--		--
--		--
--		--
--		--
--		--
--		--
--		--
--		--
--		--
--		--
--		--
--		--
--		--
--		--
--		--
--		--
--		--
--		--
--		--
--		--
--		--
--		--
--		--
--		--
--		--
--		--
--		--
--		--
--		--
--		--
--		--
--		--
--		--
--		--
--		--
--		--
--		--
--		--
--		--
--		--
--		--
--		--
--		--
--		--
--		--
--		--
--		--
--		--
--		--
--		--
--		--
--		--
--		--
--		--
--		--
--		--
--		--
--		--
--		--
--		--
--		--
--		--
--		--
--		--
--		--
--		--
--		--
--		--
--		--
--		--
--		--
--		--
--		--
--		--
--		--
--		--
--		--
--		--
--		--
--		--
--		--
--		--
--		--
--		--
--		--
--		--
--		--
--		--
--		--
--		--
--		--
--		--
--		--
--		--
--		--
--		--
--		--
--		--
--		--
--		--
--		--
--		--
--		--
--		--
--		--
--		--
--		--
--		--
--		--
--		--
--		--
--		--
--		--
--		--
--		--
--		--
--		--
--		--
--		--
--		--
--		--
--		--
--		--
--		--
--		--
--		--
--		--
--		--
--		--
--		--
--		--
--		--
--		--
--		--
--		--
--		--
--		--
--		--
--		--
--		--
--		--
--		--
--		--
--		--
--		--
--		--
--		--
--		--
--		--
--		--
--		--
--		--
--		--
--		--
--		--
--		--
--		--
--		--
--		--
--		--
--		--
--		--
--		--
--		--
--		--
--		--
--		--
--		--
--		--
--		--
--		--
--		--
--		--
--		--
--		--
--		--
--		--
--		--
--		--
--		--
--		--
--		--
--		--
--		--
--		--
--		--
--		--
--		--
--		--
--		--
--		--
--		--
--		--
--		--
--		--
--		--
--		--
--		--
--		--
--		--
--		--
--		--
--		--
--		--
--		--
--		--
--		--
--		--
--		--
--		--
--		--
--		--
--		--
--		--
--		--
--		--
--		--
--		--
--		--
--		--
--		--
--		--
--		--
--		--
--		--
--		--
--		--
--		--
--		--
--		--
--		--
--		--
--		--
--		--
--		--
--		--
--		--
--		--
--		--
--		--
--		--
--		--
--		--
--		--
--		--
--		--
--		--
--		--
--		--
--		--
--		--
--		--
--		--
--		--
--		--
--		--
--		--
--		--
--		--
--		--
--		--
--		--
--		--
--		--
--		--
--		--
--		--
--		--
--		--
--		--
--		--
--		--
--		--
--		--
--		--
--		--
--		--
--		--
--		--
--		--
--		--
--		--
--		--
--		--
--		--
--		--
--		--
--		--
--		--
--		--
--		--
--		--
--		--
--		--
--		--
--		--
--		--
--		--
--		--
--		--
--		--
--		--
--		--
--		--
--		--
--		--
--		--
--		--
--		--
--		--
--		--
--		--
--		--
--		--
--		--
--		--
--		--
--		--
--		--
--		--
--		--
--		--
--		--
--		--
--		--
--		--
--		--
--		--
--		--
--		--
--		--
--		--
--		--
--		--
--		--
--		--
--		--
--		--
--		--
--		--
--		--
--		--
--		--
--		--
--		--
--		--
--		--
--		--
--		--
--		--
--		--
--		--
--		--

## Sheet: Fig.4e
z position (mm)	φ = 0°	φ = -45°	φ = 45°	φ = -90°	φ = 90°	φ = -135°	φ = 135°
0	0	0	0	0	0	0	0
0.1	0	-0.20792	0.20899	-0.30213	0.29558	-0.22274	0.20691
0.2	0	-0.41551	0.41723	-0.60873	0.5959	-0.45975	0.42881
0.3	0	-0.62277	0.62473	-0.91979	0.90095	-0.71101	0.66571
0.4	0	-0.82971	0.83147	-1.23531	1.21073	-0.97654	0.91759
0.5	0	-1.0351	1.03718	-1.56182	1.52874	-1.27163	1.19847
0.6	0	-1.2401	1.24282	-1.8884	1.84733	-1.57243	1.4866
0.7	0	-1.4447	1.44838	-2.21505	2.1665	-1.87895	1.78199
0.8	0	-1.64892	1.65386	-2.54177	2.48626	-2.1912	2.08463
0.9	0	-1.85613	1.86167	-2.88885	2.82647	-2.54463	2.43078
1	0	-2.06459	2.07067	-3.24328	3.17415	-2.92607	2.80477
1.1	0	-2.2743	2.28085	-3.60505	3.52929	-3.33552	3.2066
1.2	0	-2.48525	2.49221	-3.97417	3.89189	-3.77298	3.63627
1.3	0	-2.69395	2.70142	-4.33985	4.25209	-4.20493	4.06284
1.4	0	-2.90402	2.91194	-4.71305	4.62002	-4.66097	4.5138
1.5	0	-3.11546	3.12377	-5.09377	4.99567	-5.1411	4.98913
1.6	0	-3.32827	3.33691	-5.48201	5.37904	-5.64532	5.48884
1.7	0	-3.53883	3.54781	-5.8659	5.7591	-6.1449	5.98363
1.8	0	-3.7505	3.7598	-6.25564	6.14525	-6.66091	6.49613
1.9	0	-3.96329	3.97288	-6.65121	6.53749	-7.19335	7.02633
2	0	-4.17721	4.18705	-7.05262	6.93582	-7.74222	7.57424
2.1	0	-4.39007	4.40015	-7.45238	7.33307	-8.29001	8.11882
2.2	0	-4.60381	4.61411	-7.85643	7.73486	-8.84933	8.67608
2.3	0	-4.81843	4.82893	-8.26478	8.1412	-9.42019	9.24602
2.4	0	-5.03393	5.04462	-8.67743	8.55209	-10.0026	9.82865
2.5	0	-5.24924	5.26009	-9.0906	8.96379	-10.5852	10.4096
2.6	0	-5.46524	5.47625	-9.507	9.37893	-11.1767	10.9997
2.7	0	-5.68195	5.69309	-9.92662	9.79752	-11.777	11.5989
2.8	0	-5.89935	5.91061	-10.3495	10.2196	-12.3861	12.2072
2.9	0	-6.11709	6.12847	-10.7741	10.6435	-12.9959	12.816
3	0	-6.3354	6.34689	-11.2012	11.0702	-13.6127	13.4314
3.1	0	-6.55429	6.56587	-11.631	11.4996	-14.2365	14.0534
3.2	0	-6.77375	6.78541	-12.0632	11.9317	-14.8673	14.682
3.3	0	-6.99382	7.00556	-12.4978	12.3663	-15.5003	15.3141
3.4	0	-7.21437	7.22618	-12.9345	12.8031	-16.1387	15.951
3.5	0	-7.43542	7.44728	-13.3734	13.2423	-16.7827	16.5929
3.6	0	-7.65696	7.66886	-13.8143	13.6837	-17.4322	17.2396
3.7	0	-7.87921	7.89116	-14.2578	14.1276	-18.0864	17.893
3.8	0	-8.10189	8.11387	-14.7032	14.5736	-18.7451	18.5503
3.9	0	-8.32499	8.33699	-15.1504	15.0216	-19.4081	19.2114
4	0	-8.54852	8.56053	-15.5996	15.4715	-20.0754	19.8765
4.1	0	-8.77279	8.78481	-16.0512	15.924	-20.7505	20.5508
4.2	0	-8.99744	9.00944	-16.5045	16.3783	-21.4292	21.2285
4.3	0	-9.22246	9.23445	-16.9595	16.8344	-22.1115	21.9096
4.4	0	-9.44785	9.45982	-17.4162	17.2922	-22.7973	22.5942
4.5	0	-9.67395	9.68588	-17.8753	17.7525	-23.4932	23.2895
4.6	0	-9.90039	9.91228	-18.3359	18.2144	-24.1922	23.9882
4.7	0	-10.1272	10.139	-18.7981	18.678	-24.8945	24.6901
4.8	0	-10.3543	10.366	-19.2619	19.1432	-25.5999	25.3954
4.9	0	-10.582	10.5937	-19.728	19.6107	-26.3165	26.112
5	0	-10.8101	10.8217	-20.1955	20.0798	-27.0362	26.8318
5.1	0	-11.0384	11.0499	-20.6644	20.5503	-27.759	27.555
5.2	0	-11.2671	11.2785	-21.1348	21.0223	-28.4848	28.2816
5.3	0	-11.4963	11.5076	-21.6073	21.4965	-29.2219	29.0191
5.4	0	-11.7258	11.737	-22.0812	21.972	-29.962	29.76
5.5	0	-11.9555	11.9666	-22.5563	22.449	-30.7052	30.5042
5.6	0	-12.1855	12.1965	-23.0329	22.9274	-31.4515	31.2519
5.7	0	-12.4161	12.4268	-23.5113	23.4077	-32.2083	32.0095
5.8	0	-12.6468	12.6574	-23.9911	23.8893	-32.9682	32.7705
5.9	0	-12.8778	12.8883	-24.472	24.3722	-33.7311	33.5349
6	0	-13.109	13.1193	-24.9542	24.8563	-34.497	34.3026
6.1	0	-13.3407	13.3508	-25.4382	25.3423	-35.2721	35.079
6.2	0	-13.5725	13.5825	-25.9232	25.8294	-36.0502	35.8587
6.3	0	-13.8046	13.8143	-26.4095	26.3177	-36.8313	36.6416
6.4	0	-14.0369	14.0464	-26.8969	26.8072	-37.6152	37.4277
6.5	0	-14.2695	14.2789	-27.3858	27.2983	-38.4068	38.221
6.6	0	-14.5023	14.5115	-27.8758	27.7904	-39.2011	39.0174
6.7	0	-14.7353	14.7443	-28.3668	28.2836	-39.9982	39.8168
6.8	0	-14.9685	14.9772	-28.8589	28.7779	-40.798	40.6192
6.9	0	-15.202	15.2105	-29.3523	29.2736	-41.6037	41.4271
7	0	-15.4357	15.4439	-29.8467	29.7703	-42.4118	42.2379
7.1	0	-15.6694	15.6775	-30.342	30.2678	-43.2225	43.0515
7.2	0	-15.9034	15.9112	-30.8382	30.7664	-44.0356	43.8678
7.3	0	-16.1376	16.1451	-31.3356	31.2662	-44.8528	44.6882
7.4	0	-16.3719	16.3792	-31.8338	31.7668	-45.6723	45.511
7.5	0	-16.6064	16.6134	-32.3329	32.2682	-46.494	46.3364
7.6	0	-16.841	16.8478	-32.8327	32.7705	-47.3179	47.1643
7.7	0	-17.0758	17.0823	-33.3336	33.2738	-48.1444	47.9948
7.8	0	-17.3107	17.317	-33.8352	33.7778	-48.9728	48.8276
7.9	0	-17.5457	17.5517	-34.3375	34.2826	-49.8032	49.6625
8	0	-17.7809	17.7866	-34.8404	34.788	-50.6355	50.4997
8.1	0	-18.0162	18.0216	-35.3442	35.2944	-51.4691	51.3384
8.2	0	-18.2515	18.2567	-35.8486	35.8013	-52.3044	52.1789
8.3	0	-18.487	18.4919	-36.3536	36.3088	-53.1414	53.0214
8.4	0	-18.7226	18.7272	-36.8591	36.8168	-53.98	53.8658
8.5	0	-18.9582	18.9626	-37.3653	37.3256	-54.819	54.7108
8.6	0	-19.194	19.1981	-37.8719	37.8349	-55.6594	55.5574
8.7	0	-19.4298	19.4336	-38.379	38.3445	-56.5012	56.4055
8.8	0	-19.6657	19.6692	-38.8866	38.8547	-57.3444	57.2552
8.9	0	-19.9017	19.9049	-39.3946	39.3654	-58.1873	58.105
9	0	-20.1377	20.1406	-39.903	39.8764	-59.0313	58.9559
9.1	0	-20.3738	20.3764	-40.4117	40.3877	-59.8764	59.808
9.2	0	-20.6099	20.6122	-40.9207	40.8993	-60.7225	60.6613
9.3	0	-20.8461	20.8481	-41.43	41.4113	-61.5682	61.5144
9.4	0	-21.0823	21.084	-41.9396	41.9235	-62.4145	62.3682
9.5	0	-21.3185	21.32	-42.4493	42.4359	-63.2615	63.2228
9.6	0	-21.5548	21.5559	-42.9592	42.9485	-64.1092	64.078
9.7	0	-21.7911	21.7919	-43.4693	43.4613	-64.9566	64.9332
9.8	0	-22.0274	22.028	-43.9795	43.9741	-65.8042	65.7885
9.9	0	-22.2637	22.264	-44.4897	44.487	-66.652	66.6441
10	0	-22.5	22.5	-45	45	-67.5	67.5
10.1	0	-22.7363	22.736	-45.5103	45.513	-68.348	68.3559
10.2	0	-22.9726	22.972	-46.0205	46.0259	-69.1958	69.2115
10.3	0	-23.2089	23.2081	-46.5307	46.5387	-70.0434	70.0668
10.4	0	-23.4452	23.4441	-47.0408	47.0515	-70.8908	70.922
10.5	0	-23.6815	23.68	-47.5507	47.5641	-71.7385	71.7772
10.6	0	-23.9177	23.916	-48.0604	48.0765	-72.5855	72.6318
10.7	0	-24.1539	24.1519	-48.57	48.5887	-73.4318	73.4856
10.8	0	-24.3901	24.3878	-49.0793	49.1007	-74.2775	74.3387
10.9	0	-24.6262	24.6236	-49.5883	49.6123	-75.1236	75.192
11	0	-24.8623	24.8594	-50.097	50.1236	-75.9687	76.0441
11.1	0	-25.0983	25.0951	-50.6054	50.6346	-76.8127	76.895
11.2	0	-25.3343	25.3308	-51.1134	51.1453	-77.6556	77.7448
11.3	0	-25.5702	25.5664	-51.621	51.6555	-78.4988	78.5945
11.4	0	-25.806	25.8019	-52.1281	52.1651	-79.3406	79.4426
11.5	0	-26.0418	26.0374	-52.6347	52.6744	-80.181	80.2892
11.6	0	-26.2774	26.2728	-53.1409	53.1832	-81.0199	81.1342
11.7	0	-26.513	26.5081	-53.6464	53.6912	-81.8586	81.9786
11.8	0	-26.7485	26.7433	-54.1514	54.1987	-82.6956	82.8211
11.9	0	-26.9838	26.9784	-54.6558	54.7056	-83.5309	83.6616
12	0	-27.2191	27.2134	-55.1596	55.212	-84.3645	84.5003
12.1	0	-27.4543	27.4483	-55.6625	55.7174	-85.1968	85.3375
12.2	0	-27.6893	27.683	-56.1648	56.2222	-86.0272	86.1724
12.3	0	-27.9242	27.9177	-56.6664	56.7262	-86.8556	87.0052
12.4	0	-28.159	28.1522	-57.1673	57.2295	-87.6821	87.8357
12.5	0	-28.3936	28.3866	-57.6671	57.7318	-88.506	88.6636
12.6	0	-28.6281	28.6208	-58.1662	58.2332	-89.3277	89.489
12.7	0	-28.8624	28.8549	-58.6644	58.7338	-90.1472	90.3118
12.8	0	-29.0966	29.0888	-59.1618	59.2336	-90.9644	91.1322
12.9	0	-29.3306	29.3225	-59.658	59.7322	-91.7775	91.9485
13	0	-29.5644	29.5561	-60.1533	60.2298	-92.5882	92.7621
13.1	0	-29.798	29.7895	-60.6477	60.7264	-93.3963	93.5729
13.2	0	-30.0315	30.0228	-61.1411	61.2221	-94.202	94.3808
13.3	0	-30.2647	30.2557	-61.6332	61.7164	-95.0018	95.1832
13.4	0	-30.4977	30.4885	-62.1242	62.2096	-95.7989	95.9826
13.5	0	-30.7305	30.7211	-62.6142	62.7017	-96.5932	96.779
13.6	0	-30.9631	30.9536	-63.1031	63.1928	-97.3848	97.5723
13.7	0	-31.1954	31.1856	-63.5905	63.6823	-98.1687	98.3584
13.8	0	-31.4275	31.4175	-64.0768	64.1706	-98.9498	99.1413
13.9	0	-31.6593	31.6492	-64.5618	64.6577	-99.7279	99.921
14	0	-31.891	31.8807	-65.0458	65.1437	-100.503	100.697
14.1	0	-32.1222	32.1117	-65.528	65.6278	-101.269	101.465
14.2	0	-32.3532	32.3426	-66.0089	66.1107	-102.032	102.229
14.3	0	-32.584	32.5732	-66.4887	66.5923	-102.792	102.99
14.4	0	-32.8145	32.8035	-66.9671	67.0726	-103.548	103.748
14.5	0	-33.0445	33.0334	-67.4437	67.551	-104.295	104.496
14.6	0	-33.2742	33.263	-67.9189	68.028	-105.038	105.24
14.7	0	-33.5037	33.4924	-68.3927	68.5035	-105.778	105.981
14.8	0	-33.7329	33.7215	-68.8652	68.9777	-106.515	106.718
14.9	0	-33.9616	33.9501	-69.3356	69.4497	-107.241	107.445
15	0	-34.1899	34.1783	-69.8045	69.9202	-107.964	108.168
15.1	0	-34.418	34.4063	-70.272	70.3893	-108.683	108.888
15.2	0	-34.6457	34.634	-70.7381	70.8568	-109.4	109.605
15.3	0	-34.8728	34.861	-71.2018	71.322	-110.106	110.31
15.4	0	-35.0996	35.0877	-71.6641	71.7856	-110.808	111.012
15.5	0	-35.3261	35.3141	-72.1247	72.2475	-111.507	111.71
15.6	0	-35.5521	35.5402	-72.5838	72.7078	-112.203	112.406
15.7	0	-35.7775	35.7655	-73.0405	73.1656	-112.889	113.09
15.8	0	-36.0026	35.9906	-73.4955	73.6217	-113.571	113.772
15.9	0	-36.2272	36.2152	-73.9488	74.076	-114.249	114.449
16	0	-36.4515	36.4395	-74.4005	74.5285	-114.925	115.124
16.1	0	-36.675	36.663	-74.8495	74.9784	-115.592	115.789
16.2	0	-36.8981	36.8861	-75.2968	75.4264	-116.255	116.45
16.3	0	-37.1208	37.1088	-75.7422	75.8723	-116.914	117.107
16.4	0	-37.343	37.3311	-76.1857	76.3163	-117.568	117.76
16.5	0	-37.5646	37.5527	-76.6266	76.7577	-118.217	118.407
16.6	0	-37.7856	37.7738	-77.0655	77.1969	-118.861	119.049
16.7	0	-38.0062	37.9944	-77.5022	77.6337	-119.5	119.686
16.8	0	-38.2263	38.2146	-77.9368	78.0683	-120.133	120.318
16.9	0	-38.4457	38.4341	-78.3691	78.5004	-120.763	120.947
17	0	-38.6646	38.6531	-78.7988	78.9298	-121.387	121.569
17.1	0	-38.8829	38.8715	-79.2259	79.3565	-122.004	122.184
17.2	0	-39.1007	39.0894	-79.6505	79.7804	-122.614	122.793
17.3	0	-39.318	39.3069	-80.0734	80.2025	-123.223	123.401
17.4	0	-39.5348	39.5237	-80.493	80.6211	-123.823	124
17.5	0	-39.7508	39.7399	-80.9094	81.0362	-124.415	124.59
17.6	0	-39.9661	39.9554	-81.3226	81.4479	-124.997	125.171
17.7	0	-40.1816	40.1711	-81.7352	81.8588	-125.58	125.754
17.8	0	-40.3962	40.3859	-82.1436	82.2651	-126.151	126.324
17.9	0	-40.6099	40.5999	-82.5476	82.6669	-126.71	126.881
18	0	-40.8228	40.813	-82.9474	83.0642	-127.258	127.426
18.1	0	-41.0367	41.0271	-83.3488	83.4625	-127.807	127.974
18.2	0	-41.2495	41.2402	-83.7444	83.8547	-128.339	128.504
18.3	0	-41.4612	41.4522	-84.1341	84.2409	-128.855	129.016
18.4	0	-41.6717	41.6631	-84.518	84.621	-129.355	129.511
18.5	0	-41.8845	41.8762	-84.9062	85.0043	-129.859	130.011
18.6	0	-42.096	42.0881	-85.287	85.38	-130.339	130.486
18.7	0	-42.306	42.2986	-85.6602	85.7479	-130.795	130.937
18.8	0	-42.5147	42.5078	-86.0258	86.1081	-131.227	131.364
18.9	0	-42.7257	42.7191	-86.3949	86.4707	-131.664	131.793
19	0	-42.9354	42.9293	-86.7567	86.8259	-132.074	132.195
19.1	0	-43.1439	43.1383	-87.1111	87.1735	-132.455	132.569
19.2	0	-43.3511	43.3461	-87.4582	87.5137	-132.809	132.915
19.3	0	-43.5553	43.5516	-87.7849	87.8335	-133.121	133.218
19.4	0	-43.7599	43.7572	-88.1116	88.1527	-133.428	133.513
19.5	0	-43.9649	43.9628	-88.4382	88.4713	-133.728	133.802
19.6	0	-44.1703	44.1685	-88.7647	88.7893	-134.023	134.082
19.7	0	-44.3772	44.3753	-89.0802	89.0991	-134.289	134.334
19.8	0	-44.5845	44.5828	-89.3913	89.4041	-134.54	134.571
19.9	0	-44.7921	44.791	-89.6979	89.7044	-134.777	134.793
20	0	-45	45	-90	90	-135	135

## Sheet: Fig.5a
Wavelength (nm)	φ = 0°	φ = 45°	φ =- 45°	φ =90°	φ =- 90°	φ =-135°	φ =135°
670	1.41943	1.10162	5.73083	-0.15094	4.83945	14.3408	8.9682
669.5	1.39584	1.17022	5.34135	0.341	4.78366	13.1699	7.82513
669	1.44865	0.66979	4.96506	0.82747	4.61748	12.9785	7.03487
668.5	1.74079	0.5647	4.90178	0.97622	4.80675	15.2917	7.84407
668	1.70811	0.66195	4.99399	0.43118	4.48865	15.5013	8.74048
667.5	1.83198	0.62289	5.12038	0.68206	4.65395	17.0537	9.64141
667	1.9446	0.63589	4.43592	1.17003	5.11395	16.8455	10.4022
666.5	2.0288	0.58002	4.31611	1.11648	4.87103	19.3199	10.9498
666	1.90156	0.4555	4.06941	1.29697	5.13592	19.9447	11.5291
665.5	1.60744	0.28805	3.96328	1.78705	5.42922	20.5559	11.9422
665	1.5596	-0.17273	3.90109	1.10129	6.12438	19.4509	12.6907
664.5	1.44178	-0.38062	3.44562	0.56936	6.26819	19.4493	12.6125
664	1.47143	-0.34471	3.45103	0.50599	5.68345	20.1708	12.9971
663.5	1.38027	-0.73473	3.36418	1.37374	5.76572	19.856	14.8048
663	1.31625	-0.70784	3.28581	2.16231	5.64049	21.1122	16.3483
662.5	1.47158	-0.3391	3.88692	1.93961	6.45002	22.9574	16.9982
662	1.86069	0.34526	3.75208	1.56895	6.63312	22.8928	17.136
661.5	1.71846	0.75961	3.30861	2.35469	6.96914	21.0043	17.5337
661	1.6179	0.5429	2.80901	2.7526	6.51675	18.3726	16.9316
660.5	1.50749	0.92528	3.12216	1.92807	6.42857	14.3181	16.0803
660	1.67291	0.81311	2.75386	2.41013	6.68091	12.1325	15.4606
659.5	1.86135	1.02766	3.02076	2.51465	5.97192	10.8627	15.5096
659	2.1509	1.29371	3.25638	2.77362	5.97099	11.4505	15.2207
658.5	2.00572	1.24389	2.97992	3.09622	6.17362	12.4709	15.4446
658	1.90398	1.21434	2.72134	3.99445	6.05087	13.7841	15.0379
657.5	1.75629	0.73723	2.43241	4.03749	6.59371	15.3863	14.6451
657	1.78713	0.86765	2.29638	4.03333	6.36729	16.0236	13.8271
656.5	1.78208	0.93618	2.3094	3.35426	5.90074	15.4005	11.0555
656	1.54414	0.77692	2.49372	2.96929	5.19272	14.7166	8.87747
655.5	1.11547	0.46631	2.65426	2.54782	4.39934	15.3625	6.48383
655	1.00191	0.14127	2.68088	2.32823	4.29315	18.7283	4.17285
654.5	1.28292	0.09786	2.82671	1.99107	4.77489	22.1045	3.28031
654	0.92397	-0.57742	2.72217	1.94395	5.07737	23.7016	1.31942
653.5	0.81982	-0.44559	2.97243	1.16653	4.95205	25.8612	-0.65426
653	0.85437	-0.61014	3.16386	0.73783	5.2956	26.6894	-3.23214
652.5	0.82367	-0.7867	3.47434	0.44811	5.89013	26.1179	-3.52441
652	0.89763	-0.68356	3.76457	-0.8719	5.80675	25.491	-5.60638
651.5	1.14809	-0.51767	3.71082	-0.83053	5.56901	25.9587	-5.46219
651	0.99283	0.23642	4.06103	-1.08477	5.34849	27.7178	-5.14401
650.5	0.95698	0.72311	3.80074	-1.45246	5.54557	27.9039	-5.42593
650	0.72825	0.67034	4.51537	-1.55243	5.21704	31.0231	-4.57485
649.5	0.47188	0.55493	5.07946	-1.82493	5.32577	32.195	-2.60121
649	0.23406	0.40329	4.82476	-1.35022	5.62325	28.8974	-2.36949
648.5	0.06762	0.87638	4.82725	-1.88304	6.25137	24.6785	-2.71781
648	-0.257	0.69026	4.82167	-2.63117	6.54711	21.7762	-2.52552
647.5	-0.20085	0.93488	5.17102	-2.91787	6.13235	24.4521	-0.52272
647	0.02524	0.81932	5.08262	-2.81168	6.1286	30.8965	0.09389
646.5	-0.10798	0.71091	5.56075	-2.02124	6.30671	31.2213	0.65533
646	-0.29532	0.74671	5.54439	-2.1142	5.79073	32.8359	1.08415
645.5	-0.46495	0.23194	5.79592	-1.7561	5.82295	35.1315	-0.09034
645	-0.44077	0.5508	6.13232	-1.82483	5.91311	32.218	-0.41877
644.5	-0.39219	0.81319	6.50609	-2.16222	6.43215	29.5814	-3.44023
644	-0.27942	0.47252	7.07631	-2.04059	6.39081	30.9509	-6.57585
643.5	-0.16386	0.36757	7.78309	-2.32397	6.7135	32.7594	-7.56579
643	-0.23677	-0.68694	6.93205	-2.2417	6.60566	35.596	-8.10094
642.5	0.000200923	-0.13459	6.17825	-1.5625	6.78922	37.8826	-8.85399
642	0.0347	0.3143	7.06688	-1.48663	7.25977	38.3025	-8.82775
641.5	-0.06572	-0.19561	7.23156	-1.80266	7.12464	41.1713	-8.30297
641	0.07171	-0.79769	8.02975	-1.76515	7.46015	39.8953	-7.76501
640.5	0.52014	-1.1036	9.06481	-1.25482	8.39157	32.586	-8.06057
640	1.25722	-1.4122	8.73642	-1.31091	7.8798	28.165	-7.51083
639.5	1.64678	-1.40042	9.15706	-2.11	8.85481	29.0101	-8.21842
639	1.32822	-2.33263	9.01414	-2.04308	9.19915	30.3519	-10.2361
638.5	1.37728	-3.92863	8.28159	-3.41279	7.75042	34.232	-14.5968
638	1.5504	-5.52882	7.46592	-4.30642	7.7776	37.4762	-14.1364
637.5	1.54796	-6.00441	5.91471	-5.21541	7.95596	38.8343	-11.6786
637	1.95385	-6.73682	5.06612	-5.23678	9.22519	41.8134	-14.0459
636.5	2.48268	-6.9913	6.70409	-5.81238	11.4236	41.2304	-16.2674
636	2.29489	-8.49105	7.66973	-7.28962	12.963	44.3056	-17.3385
635.5	2.51419	-9.30881	9.11719	-9.84921	13.4308	48.1256	-16.5822
635	2.65616	-10.1181	9.95455	-11.0992	15.1735	51.391	-14.1561
634.5	2.36879	-9.02055	10.8982	-11.3672	16.3243	50.1746	-15.258
634	1.9688	-8.97344	10.7935	-11.9131	15.6894	51.3927	-18.4669
633.5	0.87413	-9.25366	11.6195	-11.9563	16.5101	57.9628	-17.4561
633	0.2715	-9.63772	13.2182	-13.9678	18.5118	63.8622	-18.9204
632.5	0.56351	-9.33996	13.6718	-16.3508	20.338	64.9441	-20.7477
632	1.67318	-10.2774	13.7722	-16.0475	23.2202	61.1645	-20.1759
631.5	2.00855	-9.34833	15.3393	-17.2729	25.5166	56.2692	-20.2901
631	2.59702	-10.0071	18.2967	-19.3421	27.5787	53.8854	-23.3376
630.5	2.18799	-11.3119	19.4712	-19.9295	28.6389	49.9106	-23.1838
630	1.48089	-11.4812	19.9459	-21.9284	28.0186	50.855	-23.8558
629.5	0.99321	-12.4604	19.8537	-25.5313	30.8608	47.5317	-27.8362
629	0.96951	-13.0616	20.0446	-26.7961	33.2752	50.4363	-27.3316
628.5	0.967	-15.3281	20.7086	-27.2111	33.074	48.5815	-31.902
628	1.9304	-17.6983	21.1476	-27.232	34.928	50.5892	-39.0823
627.5	2.07007	-19.9342	20.3464	-29.9656	37.3683	51.2764	-41.2317
627	3.53481	-21.4671	21.1355	-32.9777	39.1436	50.3929	-41.6481
626.5	5.22514	-23.2851	18.968	-35.6407	38.728	51.8425	-40.2936
626	6.60538	-28.0772	20.156	-36.6286	39.5695	54.3734	-40.3096
625.5	4.85588	-28.8705	21.6844	-39.734	42.2159	61.0515	-36.7782
625	4.12775	-32.01	25.1116	-40.403	44.0062	62.8254	-36.5744
624.5	2.85237	-33.1684	26.8056	-39	45.8823	67.306	-40.4043
624	2.92947	-36.4081	29.235	-40.5605	48.5789	67.3744	-46.3933
623.5	2.40421	-39.289	30.8725	-43.9102	52.6022	68.5474	-48.2592
623	2.57942	-39.3499	31.148	-44.3498	52.8752	70.022	-50.4003
622.5	3.44153	-41.8245	32.4186	-44.5668	51.5912	70.7214	-54.118
622	1.72254	-42.4976	31.8851	-48.0648	55.1994	67.718	-57.3539
621.5	1.12802	-43.2893	32.1502	-49.7037	56.1951	74.6349	-58.4798
621	1.58811	-46.3254	33.5006	-51.2656	59.2721	81.0183	-63.7509
620.5	1.01761	-46.2772	36.1464	-52.8706	62.2269	87.4734	-67.592
620	-1.07722	-48.0887	38.2558	-52.5938	66.9237	88.255	-76.1346
619.5	-2.96193	-46.5291	38.7043	-51.6265	69.9969	84.6728	-83.0237
619	-2.76793	-47.3101	37.2978	-52.5406	72.2148	82.2455	-91.6883
618.5	-0.93872	-48.242	36.0212	-54.159	72.6536	86.3851	-94.4283
618	-1.96805	-48.7847	34.9583	-56.794	74.2967	89.2564	-97.9164
617.5	-2.03575	-48.0086	34.1253	-59.5178	75.4164	96.9878	-97.5122
617	-0.59133	-45.5549	32.3905	-60.02	74.8345	96.7101	-94.5064
616.5	0.0546	-44.0068	34.1911	-60.2661	74.1696	99.727	-95.0144
616	0.24847	-42.2561	36.4778	-60.6339	75.9321	106.324	-95.9928
615.5	0.67621	-41.3227	37.3805	-59.0026	74.4787	119.514	-96.9753
615	3.19792	-40.6974	38.7251	-59.9191	75.5252	118.212	-97.009
614.5	2.42149	-40.8771	38.3079	-60.8249	76.8158	117.061	-92.2961
614	1.69924	-40.7927	37.5312	-61.3353	75.8703	117.466	-90.3506
613.5	2.15723	-39.9949	38.501	-62.8293	74.4065	116.515	-89.5991
613	3.40198	-42.9895	39.9297	-65.8479	76.3267	114.848	-84.6079
612.5	3.55869	-41.2074	41.9506	-67.5523	76.3377	109.093	-79.5737
612	2.3174	-38.7375	42.3292	-68.0571	76.8906	105.107	-79.3428
611.5	2.19438	-39.083	41.2783	-69.5338	78.4165	106.037	-79.7151
611	3.0399	-39.2151	38.7113	-69.34	77.4876	102.962	-77.3914
610.5	2.37747	-40.1184	38.0783	-69.6815	77.7036	108.665	-77.9987
610	2.95719	-41.5111	37.368	-68.2095	76.7852	112.01	-77.8576
609.5	1.89911	-43.016	37.3344	-67.5722	78.6634	107.672	-73.9888
609	1.73889	-41.4239	37.1423	-67.4395	80.1946	97.1283	-68.8836
608.5	0.71456	-40.3878	35.9656	-66.1301	79.1779	93.0779	-64.6293
608	0.25132	-39.7442	37.0392	-64.4612	78.3264	87.214	-65.8792
607.5	0.84897	-36.1497	36.3851	-61.882	76.0189	77.009	-66.1456
607	0.90394	-35.831	34.1975	-58.8888	74.6417	70.4587	-66.1154
606.5	0.63463	-30.9494	30.9152	-56.4667	70.7807	67.8139	-65.4435
606	0.89612	-27.9583	30.4954	-54.279	67.0664	72.2381	-64.539
605.5	2.02432	-26.6278	27.5552	-50.9775	62.6347	75.0325	-60.9297
605	3.33433	-25.2899	26.356	-48.6172	57.8471	76.0452	-53.2264
604.5	4.03557	-21.9256	25.554	-46.3168	55.2497	71.458	-47.28
604	4.44699	-21.1077	26.2658	-43.4135	50.6698	63.0319	-44.8601
603.5	3.62848	-19.0954	26.7232	-40.2912	50.8791	51.139	-44.875
603	3.00098	-17.491	23.9159	-37.7761	47.9464	45.2507	-45.9093
602.5	3.62334	-16.7888	20.8392	-37.4198	43.3459	43.5151	-45.4878
602	3.2564	-16.2886	19.0334	-33.4837	39.842	36.8015	-47.193
601.5	2.79975	-13.9872	17.7508	-29.9788	36.2071	38.4537	-45.879
601	3.13366	-13.1074	16.9149	-27.6416	33.0936	42.4641	-42.7333
600.5	3.5091	-11.4026	15.3095	-26.3667	30.5845	47.3138	-41.3535
600	3.14484	-10.4936	14.9907	-22.8193	27.382	47.9573	-40.0327
599.5	2.98483	-11.2644	13.1478	-18.963	26.5677	50.0085	-39.8239
599	2.54999	-10.6724	12.7142	-16.0059	23.9972	51.2346	-37.1458
598.5	2.07591	-9.01074	12.9748	-14.1358	23.1106	48.7696	-36.6695
598	1.63756	-8.65843	13.4184	-11.2553	20.9804	52.5638	-37.9842
597.5	0.46615	-7.89638	13.073	-7.94663	19.887	56.7085	-36.7257
597	0.39825	-5.93714	11.1078	-6.08186	18.4701	59.6615	-34.7665
596.5	1.29747	-4.53136	10.0852	-5.40867	16.3996	62.5523	-31.4612
596	0.97772	-3.39297	8.671	-3.52538	13.9511	61.8373	-30.33
595.5	1.43225	-2.80065	7.57487	-3.37717	12.5978	65.8207	-29.9199
595	1.86036	-2.28593	7.1917	-2.36156	11.9074	65.2231	-26.5284
594.5	2.1292	-1.90762	5.91254	-2.36179	11.2779	60.8481	-25.1575
594	1.53744	-1.63969	4.53673	-1.36562	11.0177	57.563	-23.158
593.5	1.6218	-1.29555	4.45499	-2.1213	10.247	54.5577	-18.3439
593	1.56961	-1.13728	4.71265	-2.13182	8.93475	51.1656	-14.7889
592.5	1.33774	0.21468	4.67737	-1.48526	8.23642	47.2327	-13.5085
592	1.38465	0.2236	5.09536	-0.44594	7.91473	45.3664	-15.422
591.5	1.88275	0.43855	4.61583	-0.6611	7.51438	43.3667	-16.0309
591	2.19063	0.52638	4.24684	-1.69985	6.61215	39.7006	-14.7714
590.5	2.35712	0.93077	3.97536	-1.77672	6.15976	39.2749	-13.2257
590	2.46778	0.49359	4.40277	-1.33816	5.56764	37.9362	-9.66085
589.5	2.65324	0.63751	5.24802	-0.86254	5.76599	37.5778	-6.21931
589	2.85913	0.76663	6.05828	-0.75108	6.37021	35.1548	-1.958
588.5	2.81318	0.94815	6.03422	-0.35989	6.70378	38.2125	0.63351
588	2.41526	1.18775	5.90949	-0.00688	5.60286	42.3853	1.20677
587.5	2.40682	1.20639	6.06967	0.25616	5.18013	43.1855	1.63388
587	2.4317	1.43925	6.11157	0.48909	5.60234	45.6781	3.73327
586.5	1.87456	1.09761	6.28438	0.77348	5.67242	46.2074	3.78598
586	1.5919	0.07886	5.96933	0.18775	5.62594	42.7834	3.3022
585.5	1.41103	0.58996	5.73995	0.08319	5.33214	40.2577	4.78475
585	0.9026	0.67534	5.35276	0.68387	5.05782	37.5519	6.12828
584.5	0.45582	1.18753	5.53333	1.38429	5.51749	36.6044	6.23895
584	0.79944	1.46344	6.4231	1.76127	5.89985	33.651	8.70405
583.5	0.74873	1.54058	6.10061	1.1817	5.41211	30.5805	8.98329
583	0.5024	1.37898	5.76427	0.68467	5.53598	26.0171	9.40552
582.5	0.25291	1.03407	5.35683	1.03969	4.72237	23.0993	7.9358
582	0.05594	1.16586	5.08417	0.96891	4.32709	18.1086	6.11464
581.5	0.14832	1.3091	5.44213	0.2672	4.61616	15.6234	5.15582
581	0.00701	1.22043	5.40954	0.12347	4.37155	14.5709	5.07633
580.5	0.07288	1.08668	5.69362	0.53079	3.91217	13.6769	5.1964
580	0.21224	1.32888	5.39799	-0.17222	3.99525	12.8477	4.80953
579.5	0.51496	1.69474	5.32058	0.14268	4.29012	14.1049	5.46648
579	1.18496	1.91811	4.89152	0.65586	4.38513	17.1811	5.99488
578.5	1.3634	2.00269	5.08479	0.6298	4.53836	14.4439	6.35399
578	1.39052	1.90608	5.15433	0.642	4.47538	10.2571	8.00823
577.5	0.95388	1.66028	4.60794	0.52721	4.18898	9.67726	8.56777
577	0.9012	1.55454	4.26432	1.43696	4.52871	12.079	7.3936
576.5	1.00309	1.70636	4.36881	1.69316	4.42263	15.4247	6.19812
576	0.86303	1.80168	4.2526	1.46416	4.49993	19.4114	5.22093
575.5	0.69705	1.92926	4.52041	1.31471	4.67436	21.5814	5.09436
575	0.88618	1.58967	4.10562	1.27254	4.63582	23.037	5.10976
574.5	0.99695	1.75286	3.68926	1.14094	4.86038	21.5542	6.43357
574	1.00297	2.03489	3.63437	0.80503	5.23855	22.0939	6.77899
573.5	1.10193	1.6569	3.84581	0.97705	5.0586	21.8892	7.04251
573	1.1507	1.45228	3.94365	1.30253	4.37871	20.033	6.71337
572.5	0.65784	1.35775	4.26917	0.9687	4.12622	17.4728	5.07986
572	0.49357	1.26049	4.45394	0.92697	4.16406	18.7303	4.72291
571.5	0.48074	1.22819	4.51952	0.87118	4.12682	23.5075	4.50607
571	0.59897	1.02567	4.57327	1.03537	3.85254	24.1215	4.48923
570.5	0.81543	1.15709	4.35429	0.84043	3.83483	23.3782	4.88343
570	0.84948	1.16172	4.13081	0.50009	3.79895	23.8929	5.51127
569.5	0.76494	1.22782	4.07004	0.86676	3.7524	23.3474	6.79029
569	0.82213	1.13115	3.7794	1.50162	3.56625	22.8289	7.59569
568.5	0.66715	1.57601	3.80248	1.61531	3.43944	22.0259	8.0022
568	0.6548	1.56686	3.73182	2.06854	3.37676	21.3512	8.71971
567.5	0.65232	1.38314	3.7015	2.5112	2.88411	21.4095	8.42111
567	0.66698	1.54822	3.55543	2.7609	2.62598	20.8547	8.92856
566.5	0.52919	1.82786	3.42505	2.48545	2.62615	21.8545	8.93844
566	0.51496	1.68163	3.14521	2.6493	2.66716	22.3196	9.54616
565.5	0.48327	1.73417	3.17339	2.55444	2.5613	21.5312	9.82284
565	0.40085	1.77872	2.93747	2.63891	2.60482	20.3387	11.0083
564.5	0.36346	1.69294	2.66456	2.75369	2.59976	21.8178	11.0956
564	0.25665	1.5375	2.51718	2.60607	2.66074	21.546	10.5499
563.5	0.30946	1.64706	2.61585	2.80931	2.72086	20.4783	11.2408
563	0.24797	1.57613	2.829	3.04768	2.60386	18.9664	12.0224
562.5	0.12126	1.58075	3.11507	2.71433	2.4881	17.7739	12.31
562	0.23575	1.6952	3.35163	2.5368	2.37996	16.3558	13.2251
561.5	0.35028	1.78689	3.58158	2.44356	2.40999	17.1423	14.1634
561	0.40127	2.01357	3.61715	2.26823	2.23267	16.3855	15.1639
560.5	0.3895	2.08191	3.74185	2.35234	2.4236	16.1281	14.9608
560	0.33544	2.16447	3.8246	2.21809	2.7644	15.1867	14.6327
559.5	0.35712	2.31464	3.82254	2.39682	3.12537	15.118	14.8536
559	0.27244	2.3613	3.74437	2.38436	3.11901	16.2889	15.4324
558.5	0.34018	2.57827	3.72801	2.52467	3.01632	14.9423	14.7312
558	0.41548	2.75024	3.68722	2.57029	2.86262	14.5017	14.449
557.5	0.45636	2.92423	3.79581	2.56094	2.81872	15.2294	14.3045
557	0.49154	3.02408	3.67229	2.448	2.66389	14.7688	13.6771
556.5	0.52712	3.02434	3.58398	2.40734	2.72921	14.9386	13.5458
556	0.63039	3.00843	3.38519	2.30375	2.80247	17.739	12.5106
555.5	0.60114	2.93467	3.21668	2.37466	2.82996	18.8739	12.3396
555	0.51337	2.86275	3.0685	2.40457	2.83138	19.3558	12.1418
554.5	0.51933	2.74085	2.85805	2.38913	2.72896	20.7764	11.8458
554	0.59359	2.72949	2.67961	2.29621	2.73136	21.1731	12.978
553.5	0.66601	2.72901	2.521	2.27167	2.55145	21.5985	13.8865
553	0.72649	2.78913	2.43655	2.24287	2.1103	21.4401	14.2026
552.5	0.78212	2.7473	2.59251	2.13966	2.14626	19.4172	14.316
552	0.70297	2.49256	2.75914	2.1343	2.1395	18.3501	14.8863
551.5	0.61815	2.32468	2.69646	2.06554	2.10756	18.7892	15.5855
551	0.59644	2.02362	2.7741	2.24348	2.36488	18.7726	16.2757
550.5	0.53318	1.94865	2.71772	2.54559	2.65945	19.1731	16.6519
550	0.4835	1.82376	2.72598	2.4247	2.74082	19.7182	17.8013

## Sheet: Fig.5b
Torque (N·m)	CPL (mdeg)	Standard deviation
0.08106	124.226	12.1966
0.05052	85.905	3.98653
0.02748	47.4175	6.85511
0	4.02749	10.3395
-0.02302	-51.4938	10.5698
-0.04512	-72.864	1.16535
-0.07184	-124.75	20.4477

## Sheet: Fig.5d
Twisting cycles	LH	RH
1	67.9699
2		-80.6369
3	80.8771
4		-74.4555
5	74.5103
6		-68.6024
7	72.385
8		-76.6219
9	76.5127
10		-77.6221
11	71.8292
12		-79.0164
13	73.8097
14		-78.1773
15	68.4287
16		-81.0974
17	69.2813
18		-73.0766
19	74.2326
20		-74.3894
21	47.9695
22		-49.5457
23	42.613
24		-48.9107
25	37.9893
26		-37.4979
27	44.9486
28		-47.098
29	48.0676
30		-45.6145
31	43.208
32		-46.5998
33	47.7002
34		-35.2884
35	43.61
36		-47.7164
37	38.387
38		-44.3313
39	47.4563
40		-41.1356
41	115.98
42		-118.448
43	123.662
44		-134.94
45	119.766
46		-110.777
47	121.58
48		-131.292
49	125.539
50		-123.898
51	115.782
52		-117.883
53	115.685
54		-125.259
55	117.7
56		-126.465
57	121.106
58		-115.139
59	116.545
60		-111.704
